# Supplementary material for: Guanidinium 2-(myristoylsulfanyl)ethane­sulfonate
Source: Acta Crystallogr Sect E Struct Rep Online. 2011 Nov 12;67(Pt 12):o3257. doi: 10.1107/S1600536811046472 (PMC3238917; doi:10.1107/S1600536811046472)
Supplement: Supplementary file 1 [file e-67-o3257-sup1.cif]

##############################################################################
#                                                                            #
# This CIF contains the data in a paper accepted for publication in          #
# Acta Crystallographica Section E. It conforms to the requirements of       #
# Notes for Authors for Acta Crystallographica Section E, and has been       #
# peer reviewed under the auspices of the IUCr Commission on Journals.       #
#                                                                            #
# Full details of the Crystallographic Information File format               #
# are given in the paper "The Crystallographic Information File (CIF):       #
# a New Standard Archive File for Crystallography" by S. R. Hall, F. H.      #
# Allen and I. D. Brown [Acta Cryst. (1991), A47, 655-685].                  #
#                                                                            #
# The current version of the core CIF dictionary is obtainable from          #
# ftp://ftp.iucr.org/pub/cif_core.dic.                                       #
#                                                                            #
# Software is freely available for graphical display of the structure(s)     #
# in this CIF. For information consult the CIF software page                 #
# http://www.iucr.org/resources/cif/software.                                #
#                                                                            #
# This file may be used for bona fide research purposes within the           #
# scientific community so long as proper attribution is given to the journal # 
# article from which it was obtained.                                        #
#                                                                            #
##############################################################################
data_I
_audit_creation_method     SHELXL-97
_chemical_name_systematic
;
Guanidinium 2-(tetradecanoylsulfanyl)ethanesulfonate
;
_chemical_name_common
;
Guanidinium 2-(myristoylsulfanyl)ethanesulfonate
;
_chemical_formula_moiety     'C H6 N3 +, C16 H31 O4 S2 -'
_chemical_formula_sum     'C17 H37 N3 O4 S2'
_chemical_formula_iupac     'C H6 N3 +, C16 H31 O4 S2 -'
_chemical_formula_weight     411.62
_chemical_melting_point     326
_symmetry_cell_setting     monoclinic
_symmetry_space_group_name_H-M     'P 21/c'
_symmetry_space_group_name_hall     '-P 2ybc'
loop_
    _symmetry_equiv_pos_as_xyz
    'x, y, z'
    '-x, y+1/2, -z+1/2'
    '-x, -y, -z'
    'x, -y-1/2, z-1/2'
_cell_length_a     25.185(13)
_cell_length_b     7.370(4)
_cell_length_c     12.663(7)
_cell_angle_alpha     90.00
_cell_angle_beta     101.851(10)
_cell_angle_gamma     90.00
_cell_volume     2300(2)
_cell_formula_units_Z     4
_cell_measurement_reflns_used     4043
_cell_measurement_theta_min     1.65
_cell_measurement_theta_max     25.00
_cell_measurement_temperature     200(2)
_exptl_crystal_description     block
_exptl_crystal_colour     colourless
_exptl_crystal_size_max     0.25
_exptl_crystal_size_mid     0.18
_exptl_crystal_size_min     0.01
_exptl_crystal_density_diffrn     1.189
_exptl_crystal_density_meas     ?
_exptl_crystal_density_method     'not measured'
_exptl_crystal_F_000     896
_exptl_absorpt_coefficient_mu     0.256
_exptl_absorpt_correction_type     multi-scan
_exptl_absorpt_process_details     '(SADABS; Sheldrick, 2003)'
_exptl_absorpt_correction_T_min     0.9381
_exptl_absorpt_correction_T_max     0.9974
_exptl_special_details
;
Data collection is performed with four batch runs at \f = 0.00 \% (600 frames),
at \f = 90.00 \% (600 frames), at \f = 180 \% (600 frames) and at \f = 270 \%
(600 frames). Frame width = 0.30 \\& in \w. Data is merged, corrected for
decay, and treated with multi-scan absorption corrections.
;
_diffrn_ambient_temperature     200(2)
_diffrn_radiation_type     MoK\a
_diffrn_radiation_wavelength     0.71073
_diffrn_radiation_source     'fine-focus sealed tube'
_diffrn_radiation_monochromator     graphite
_diffrn_measurement_device_type     'Bruker APEX'
_diffrn_measurement_method     \w
_diffrn_detector_area_resol_mean     836.6
_diffrn_reflns_number     18707
_diffrn_reflns_av_R_equivalents     0.0850
_diffrn_reflns_av_sigmaI/netI     0.1123
_diffrn_reflns_theta_min     1.65
_diffrn_reflns_theta_max     28.36
_diffrn_reflns_theta_full     25.00
_diffrn_measured_fraction_theta_max     0.990
_diffrn_measured_fraction_theta_full     0.998
_diffrn_reflns_limit_h_min     -33
_diffrn_reflns_limit_h_max     31
_diffrn_reflns_limit_k_min     -9
_diffrn_reflns_limit_k_max     9
_diffrn_reflns_limit_l_min     -16
_diffrn_reflns_limit_l_max     16
_refine_special_details
;
Refinement of <i>F</i>^2^ against ALL reflections. The weighted <i>R</i>-factor
<i>wR</i> and goodness of fit <i>S</i> are based on <i>F</i>^2^, conventional
<i>R</i>-factors <i>R</i> are based on <i>F</i>, with <i>F</i> set to zero for
negative <i>F</i>^2^. The threshold expression of <i>F</i>^2^ >
\s(<i>F</i>^2^) is used only for calculating <i>R</i>-factors(gt) <i>etc</i>.
and is not relevant to the choice of reflections for refinement.
<i>R</i>-factors based on <i>F</i>^2^ are statistically about twice as large
as those based on <i>F</i>, and <i>R</i>- factors based on ALL data will be
even larger.
;
_reflns_number_total     5688
_reflns_number_gt     2763
_reflns_threshold_expression     I>2sigma(I)
_refine_ls_structure_factor_coef     Fsqd
_refine_ls_matrix_type     full
_refine_ls_R_factor_all     0.1683
_refine_ls_R_factor_gt     0.0816
_refine_ls_wR_factor_gt     0.2086
_refine_ls_wR_factor_ref     0.2470
_refine_ls_goodness_of_fit_ref     1.005
_refine_ls_restrained_S_all     1.001
_refine_ls_number_reflns     5688
_refine_ls_number_parameters     292
_refine_ls_number_restraints     83
_refine_ls_hydrogen_treatment     mixed
_refine_ls_weighting_scheme     calc
_refine_ls_weighting_details
         'calc w=1/[\s^2^(Fo^2^)+(0.1000P)^2^+2.2088P] where P=(Fo^2^+2Fc^2^)/3'
_atom_sites_solution_hydrogens     geom
_atom_sites_solution_primary     direct
_atom_sites_solution_secondary     difmap
_refine_ls_shift/su_max     0.000
_refine_ls_shift/su_mean     0.000
_refine_diff_density_max     0.450
_refine_diff_density_min     -0.393
_refine_ls_extinction_method     none
_refine_ls_extinction_coef     ?
loop_
    _atom_type_symbol
    _atom_type_description
    _atom_type_scat_dispersion_real
    _atom_type_scat_dispersion_imag
    _atom_type_scat_source
    'C' 'C' 0.0033 0.0016
                         'International Tables Vol C Tables 4.2.6.8 and 6.1.1.4'
    'H' 'H' 0.0000 0.0000
                         'International Tables Vol C Tables 4.2.6.8 and 6.1.1.4'
    'N' 'N' 0.0061 0.0033
                         'International Tables Vol C Tables 4.2.6.8 and 6.1.1.4'
    'O' 'O' 0.0106 0.0060
                         'International Tables Vol C Tables 4.2.6.8 and 6.1.1.4'
    'S' 'S' 0.1246 0.1234
                         'International Tables Vol C Tables 4.2.6.8 and 6.1.1.4'
_computing_data_collection     'SMART (Bruker, 2003)'
_computing_cell_refinement     'SAINT (Bruker, 2003)'
_computing_data_reduction     'SAINT (Bruker, 2003)'
_computing_structure_solution     'SHELXS97 (Sheldrick, 2008)'
_computing_structure_refinement     'SHELXL97 (Sheldrick, 2008)'
_computing_molecular_graphics     'SHELXTL (Sheldrick, 2008)'
_computing_publication_material     'SHELXTL (Sheldrick, 2008)'
loop_
    _atom_site_type_symbol
    _atom_site_label
    _atom_site_fract_x
    _atom_site_fract_y
    _atom_site_fract_z
    _atom_site_U_iso_or_equiv
    _atom_site_adp_type
    _atom_site_calc_flag
    _atom_site_refinement_flags
    _atom_site_occupancy
    _atom_site_symmetry_multiplicity
    _atom_site_disorder_assembly
    _atom_site_disorder_group
    S S1 0.08990(4) 0.52011(11) 0.43991(7) 0.0377(3) Uani d . 1 1 A .
    N N1 0.05207(15) -0.1418(4) 0.2036(3) 0.0416(8) Uani d . 1 1 . .
    H H1 0.0523(16) -0.240(6) 0.242(3) 0.050 Uiso d . 1 1 . .
    H H2 0.0514(17) -0.145(6) 0.140(3) 0.050 Uiso d . 1 1 . .
    N N2 0.05787(14) 0.1693(4) 0.2060(3) 0.0391(8) Uani d . 1 1 . .
    H H3 0.0609(16) 0.173(5) 0.141(3) 0.047 Uiso d . 1 1 . .
    H H4 0.0627(16) 0.264(6) 0.243(3) 0.047 Uiso d . 1 1 . .
    N N3 0.05382(19) 0.0153(5) 0.3608(3) 0.0571(11) Uani d . 1 1 . .
    H H5 0.0607(19) 0.111(7) 0.395(4) 0.069 Uiso d . 1 1 . .
    H H6 0.0504(19) -0.080(7) 0.392(4) 0.069 Uiso d . 1 1 . .
    O O1 0.08125(13) 0.5176(3) 0.3228(2) 0.0514(8) Uani d . 1 1 . .
    O O2 0.07864(11) 0.3453(3) 0.48467(19) 0.0428(7) Uani d . 1 1 . .
    O O3 0.06170(10) 0.6702(3) 0.47983(19) 0.0399(7) Uani d . 1 1 . .
    C C1 0.05490(16) 0.0131(5) 0.2569(3) 0.0362(8) Uani d . 1 1 . .
    C C2 0.15997(19) 0.5593(6) 0.4892(5) 0.0568(12) Uani d . 1 1 . .
    H H2A 0.1790(17) 0.452(6) 0.460(3) 0.056(12) Uiso d . 1 1 . .
    H H2B 0.163(2) 0.543(6) 0.561(4) 0.071(16) Uiso d . 1 1 . .
    C C4 0.2617(4) 0.7903(14) 0.3451(6) 0.0384(15) Uani d PDU 0.4984(16) 1 A 1
    C C5 0.3212(4) 0.8295(14) 0.3533(7) 0.0417(17) Uani d PD 0.4984(16) 1 A 1
    H H5A 0.3416 0.7860 0.4241 0.050 Uiso calc PR 0.4984(16) 1 A 1
    H H5B 0.3264 0.9625 0.3507 0.050 Uiso calc PR 0.4984(16) 1 A 1
    C C6 0.3447(4) 0.7415(18) 0.2645(7) 0.0376(18) Uani d PD 0.4984(16) 1 A 1
    H H6A 0.3218 0.7726 0.1935 0.045 Uiso calc PR 0.4984(16) 1 A 1
    H H6B 0.3442 0.6080 0.2727 0.045 Uiso calc PR 0.4984(16) 1 A 1
    C C7 0.4024(4) 0.804(2) 0.2678(8) 0.043(2) Uani d PD 0.4984(16) 1 A 1
    H H7A 0.4009 0.9353 0.2512 0.052 Uiso calc PR 0.4984(16) 1 A 1
    H H7B 0.4226 0.7906 0.3432 0.052 Uiso calc PR 0.4984(16) 1 A 1
    C C24 0.2725(4) 0.7552(13) 0.3933(6) 0.0384(15) Uani d PDU 0.5016(16) 1 A 2
    C C25 0.3012(4) 0.8162(14) 0.3060(7) 0.0417(17) Uani d PD 0.5016(16) 1 A 2
    H H25A 0.3063 0.9493 0.3117 0.050 Uiso calc PR 0.5016(16) 1 A 2
    H H25B 0.2775 0.7904 0.2350 0.050 Uiso calc PR 0.5016(16) 1 A 2
    C C26 0.3560(4) 0.7276(17) 0.3097(7) 0.0376(18) Uani d PD 0.5016(16) 1 A 2
    H H26A 0.3509 0.5950 0.2998 0.045 Uiso calc PR 0.5016(16) 1 A 2
    H H26B 0.3794 0.7484 0.3816 0.045 Uiso calc PR 0.5016(16) 1 A 2
    C C27 0.3847(5) 0.801(2) 0.2231(7) 0.043(2) Uani d PD 0.5016(16) 1 A 2
    H H27A 0.3576 0.7993 0.1543 0.052 Uiso calc PR 0.5016(16) 1 A 2
    H H27B 0.3930 0.9299 0.2408 0.052 Uiso calc PR 0.5016(16) 1 A 2
    C C8 0.4335(2) 0.7213(6) 0.2010(5) 0.0800(17) Uani d . 1 1 . .
    H H8A 0.4066 0.6723 0.1395 0.096 Uiso calc R 1 1 A 1
    H H8B 0.4501 0.6143 0.2423 0.096 Uiso calc R 1 1 A 1
    C C9 0.4748(2) 0.7936(6) 0.1544(5) 0.0821(18) Uani d . 1 1 A .
    H H9A 0.4554 0.8766 0.0980 0.098 Uiso calc R 1 1 . .
    H H9B 0.4953 0.8733 0.2115 0.098 Uiso calc R 1 1 . .
    C C10 0.5146(2) 0.7172(7) 0.1078(5) 0.088(2) Uani d . 1 1 . .
    H H10A 0.4942 0.6379 0.0505 0.106 Uiso calc R 1 1 A .
    H H10B 0.5340 0.6338 0.1640 0.106 Uiso calc R 1 1 . .
    C C11 0.5558(2) 0.7898(6) 0.0618(5) 0.0740(16) Uani d . 1 1 A .
    H H11A 0.5366 0.8746 0.0063 0.089 Uiso calc R 1 1 . .
    H H11B 0.5767 0.8675 0.1195 0.089 Uiso calc R 1 1 . .
    C C12 0.5952(2) 0.7120(7) 0.0142(6) 0.098(2) Uani d . 1 1 . .
    H H12A 0.5741 0.6355 -0.0439 0.117 Uiso calc R 1 1 A .
    H H12B 0.6138 0.6258 0.0695 0.117 Uiso calc R 1 1 . .
    C C13 0.6371(2) 0.7811(6) -0.0313(4) 0.0693(15) Uani d D 1 1 A .
    H H13A 0.6507 0.8881 0.0134 0.083 Uiso calc R 1 1 B 1
    H H13B 0.6187 0.8300 -0.1023 0.083 Uiso calc R 1 1 B 1
    C C14 0.6846(4) 0.6936(15) -0.0512(7) 0.0436(17) Uani d PD 0.4984(16) 1 A 1
    H H14A 0.6734 0.5684 -0.0738 0.052 Uiso calc PR 0.4984(16) 1 A 1
    H H14B 0.7095 0.6830 0.0200 0.052 Uiso calc PR 0.4984(16) 1 A 1
    C C34 0.6675(3) 0.6978(15) -0.1047(7) 0.0436(17) Uani d PD 0.5016(16) 1 A 2
    H H34A 0.6730 0.5698 -0.0812 0.052 Uiso calc PR 0.5016(16) 1 A 2
    H H34B 0.6424 0.6949 -0.1760 0.052 Uiso calc PR 0.5016(16) 1 A 2
    C C15 0.7177(2) 0.7554(6) -0.1253(5) 0.0736(15) Uani d D 1 1 . .
    H H15A 0.6916 0.8067 -0.1873 0.088 Uiso calc R 1 1 A 1
    H H15B 0.7382 0.8603 -0.0887 0.088 Uiso calc R 1 1 A 1
    C C16 0.7555(3) 0.6604(7) -0.1720(6) 0.104(2) Uani d . 1 1 A .
    H H16A 0.7742 0.5806 -0.1131 0.125 Uiso calc R 1 1 . .
    H H16B 0.7327 0.5784 -0.2245 0.125 Uiso calc R 1 1 . .
    C C17 0.7963(3) 0.7127(8) -0.2238(6) 0.111(2) Uani d . 1 1 . .
    H H17A 0.8139 0.6046 -0.2462 0.166 Uiso calc R 1 1 A .
    H H17B 0.8232 0.7851 -0.1745 0.166 Uiso calc R 1 1 . .
    H H17C 0.7809 0.7854 -0.2875 0.166 Uiso calc R 1 1 . .
    S S2 0.24330(9) 0.7885(4) 0.47364(18) 0.0565(5) Uani d PDU 0.4984(16) 1 A 1
    O O4 0.2287(2) 0.7707(10) 0.2631(4) 0.0637(18) Uani d PDU 0.4984(16) 1 A 1
    C C3 0.1879(3) 0.7406(17) 0.4910(9) 0.0534(19) Uani d PDU 0.4984(16) 1 A 1
    H H3A 0.1865 0.7925 0.5625 0.064 Uiso calc PR 0.4984(16) 1 A 1
    H H3B 0.1628 0.8153 0.4378 0.064 Uiso calc PR 0.4984(16) 1 A 1
    S S22 0.20209(9) 0.7959(4) 0.36378(18) 0.0565(5) Uani d PDU 0.5016(16) 1 A 2
    O O24 0.2953(2) 0.6859(9) 0.4769(4) 0.0584(16) Uani d PDU 0.5016(16) 1 A 2
    C C23 0.1698(4) 0.7495(17) 0.4390(8) 0.0534(19) Uani d PDU 0.5016(16) 1 A 2
    H H23A 0.1330 0.7943 0.4062 0.064 Uiso calc PR 0.5016(16) 1 A 2
    H H23B 0.1830 0.8289 0.5019 0.064 Uiso calc PR 0.5016(16) 1 A 2
loop_
    _atom_site_aniso_label
    _atom_site_aniso_U_11
    _atom_site_aniso_U_22
    _atom_site_aniso_U_33
    _atom_site_aniso_U_12
    _atom_site_aniso_U_13
    _atom_site_aniso_U_23
    S1 0.0548(6) 0.0278(5) 0.0337(5) -0.0039(4) 0.0167(4) -0.0003(4)
    N1 0.066(2) 0.0291(16) 0.0317(17) -0.0027(16) 0.0143(17) -0.0002(14)
    N2 0.056(2) 0.0286(17) 0.0352(18) -0.0036(15) 0.0150(16) -0.0022(13)
    N3 0.114(4) 0.0287(17) 0.0329(18) -0.005(2) 0.024(2) -0.0012(14)
    O1 0.095(2) 0.0311(14) 0.0330(14) -0.0013(14) 0.0238(14) 0.0015(11)
    O2 0.0652(18) 0.0293(13) 0.0364(14) -0.0084(13) 0.0166(13) 0.0037(10)
    O3 0.0531(17) 0.0329(13) 0.0379(14) 0.0008(12) 0.0188(12) -0.0006(10)
    C1 0.046(2) 0.0285(18) 0.0342(18) -0.0014(16) 0.0083(16) 0.0005(15)
    C2 0.052(3) 0.049(3) 0.077(4) 0.000(2) 0.030(3) -0.008(2)
    C4 0.042(4) 0.035(4) 0.036(4) -0.003(3) 0.002(3) -0.004(4)
    C5 0.051(6) 0.035(3) 0.040(5) -0.010(4) 0.010(4) -0.008(4)
    C6 0.039(4) 0.036(3) 0.036(6) -0.002(3) 0.004(4) 0.002(5)
    C7 0.054(7) 0.038(2) 0.039(6) -0.008(5) 0.011(4) -0.005(6)
    C24 0.042(4) 0.035(4) 0.036(4) -0.003(3) 0.002(3) -0.004(4)
    C25 0.051(6) 0.035(3) 0.040(5) -0.010(4) 0.010(4) -0.008(4)
    C26 0.039(4) 0.036(3) 0.036(6) -0.002(3) 0.004(4) 0.002(5)
    C27 0.054(7) 0.038(2) 0.039(6) -0.008(5) 0.011(4) -0.005(6)
    C8 0.064(3) 0.040(2) 0.152(5) -0.001(2) 0.057(4) -0.006(3)
    C9 0.106(4) 0.035(2) 0.129(5) -0.003(3) 0.081(4) 0.002(3)
    C10 0.079(4) 0.041(3) 0.167(6) -0.003(3) 0.077(4) -0.011(3)
    C11 0.091(4) 0.039(2) 0.111(4) 0.000(2) 0.065(3) 0.006(3)
    C12 0.089(4) 0.039(3) 0.193(7) -0.004(3) 0.095(5) -0.008(3)
    C13 0.091(4) 0.040(2) 0.093(4) -0.001(2) 0.055(3) 0.001(2)
    C14 0.051(5) 0.036(2) 0.044(5) 0.003(4) 0.011(4) 0.002(5)
    C34 0.051(5) 0.036(2) 0.044(5) 0.003(4) 0.011(4) 0.002(5)
    C15 0.085(4) 0.046(3) 0.108(4) -0.005(3) 0.059(3) -0.005(3)
    C16 0.101(5) 0.045(3) 0.195(7) -0.001(3) 0.100(5) -0.003(4)
    C17 0.125(6) 0.074(4) 0.165(7) -0.012(4) 0.102(5) -0.019(4)
    S2 0.0356(8) 0.0827(12) 0.0492(9) -0.0116(8) 0.0037(7) 0.0106(8)
    O4 0.042(3) 0.103(5) 0.044(3) 0.001(3) 0.003(3) -0.017(3)
    C3 0.024(4) 0.056(3) 0.075(6) -0.007(4) -0.003(4) -0.002(5)
    S22 0.0356(8) 0.0827(12) 0.0492(9) -0.0116(8) 0.0037(7) 0.0106(8)
    O24 0.053(4) 0.075(4) 0.043(3) 0.005(3) 0.001(3) 0.015(3)
    C23 0.024(4) 0.056(3) 0.075(6) -0.007(4) -0.003(4) -0.002(5)
_geom_special_details
;
All e.s.d.'s (except the e.s.d. in the dihedral angle between two l.s. planes)
are estimated using the full covariance matrix. The cell e.s.d.'s are taken
into account individually in the estimation of e.s.d.'s in distances, angles
and torsion angles; correlations between e.s.d.'s in cell parameters are only
used when they are defined by crystal symmetry. An approximate (isotropic)
treatment of cell e.s.d.'s is used for estimating e.s.d.'s involving l.s.
planes.
;
loop_
    _geom_bond_atom_site_label_1
    _geom_bond_atom_site_label_2
    _geom_bond_site_symmetry_2
    _geom_bond_distance
    _geom_bond_publ_flag
    S1 O1 . 1.454(3) ?
    S1 O2 . 1.459(2) ?
    S1 O3 . 1.459(3) ?
    S1 C2 . 1.771(5) ?
    N1 C1 . 1.321(5) ?
    N1 H1 . 0.87(4) ?
    N1 H2 . 0.80(4) ?
    N2 C1 . 1.329(4) ?
    N2 H3 . 0.84(4) ?
    N2 H4 . 0.84(4) ?
    N3 C1 . 1.322(5) ?
    N3 H5 . 0.83(5) ?
    N3 H6 . 0.82(5) ?
    C2 C3 . 1.507(12) ?
    C2 C23 . 1.580(12) ?
    C2 H2A . 1.03(4) ?
    C2 H2B . 0.90(5) ?
    C4 O4 . 1.199(9) ?
    C4 C5 . 1.508(11) ?
    C4 S2 . 1.781(9) ?
    C5 C6 . 1.520(10) ?
    C5 H5A . 0.9900 ?
    C5 H5B . 0.9900 ?
    C6 C7 . 1.516(11) ?
    C6 H6A . 0.9900 ?
    C6 H6B . 0.9900 ?
    C7 C8 . 1.405(14) ?
    C7 H7A . 0.9900 ?
    C7 H7B . 0.9900 ?
    C24 O24 . 1.209(8) ?
    C24 C25 . 1.507(10) ?
    C24 S22 . 1.762(9) ?
    C25 C26 . 1.520(11) ?
    C25 H25A . 0.9900 ?
    C25 H25B . 0.9900 ?
    C26 C27 . 1.529(11) ?
    C26 H26A . 0.9900 ?
    C26 H26B . 0.9900 ?
    C27 C8 . 1.440(14) ?
    C27 H27A . 0.9900 ?
    C27 H27B . 0.9900 ?
    C8 C9 . 1.402(6) ?
    C8 H8A . 0.9900 ?
    C8 H8B . 0.9900 ?
    C9 C10 . 1.382(6) ?
    C9 H9A . 0.9900 ?
    C9 H9B . 0.9900 ?
    C10 C11 . 1.397(6) ?
    C10 H10A . 0.9900 ?
    C10 H10B . 0.9900 ?
    C11 C12 . 1.385(6) ?
    C11 H11A . 0.9900 ?
    C11 H11B . 0.9900 ?
    C12 C13 . 1.398(6) ?
    C12 H12A . 0.9900 ?
    C12 H12B . 0.9900 ?
    C13 C14 . 1.426(9) ?
    C13 C34 . 1.457(9) ?
    C13 H13A . 0.9900 ?
    C13 H13B . 0.9900 ?
    C14 C15 . 1.452(9) ?
    C14 H14A . 0.9900 ?
    C14 H14B . 0.9900 ?
    C34 C15 . 1.409(9) ?
    C34 H34A . 0.9900 ?
    C34 H34B . 0.9900 ?
    C15 C16 . 1.405(6) ?
    C15 H15A . 0.9900 ?
    C15 H15B . 0.9900 ?
    C16 C17 . 1.384(7) ?
    C16 H16A . 0.9900 ?
    C16 H16B . 0.9900 ?
    C17 H17A . 0.9800 ?
    C17 H17B . 0.9800 ?
    C17 H17C . 0.9800 ?
    S2 C3 . 1.500(9) ?
    C3 H3A . 0.9900 ?
    C3 H3B . 0.9900 ?
    S22 C23 . 1.415(9) ?
    C23 H23A . 0.9900 ?
    C23 H23B . 0.9900 ?
loop_
    _geom_angle_atom_site_label_1
    _geom_angle_atom_site_label_2
    _geom_angle_atom_site_label_3
    _geom_angle_site_symmetry_1
    _geom_angle_site_symmetry_3
    _geom_angle
    _geom_angle_publ_flag
    O1 S1 O2 . . 112.64(15) ?
    O1 S1 O3 . . 112.41(16) ?
    O2 S1 O3 . . 112.79(15) ?
    O1 S1 C2 . . 106.9(2) ?
    O2 S1 C2 . . 105.5(2) ?
    O3 S1 C2 . . 106.0(2) ?
    C1 N1 H1 . . 116(3) ?
    C1 N1 H2 . . 122(3) ?
    H1 N1 H2 . . 122(4) ?
    C1 N2 H3 . . 122(3) ?
    C1 N2 H4 . . 118(3) ?
    H3 N2 H4 . . 120(4) ?
    C1 N3 H5 . . 119(3) ?
    C1 N3 H6 . . 120(3) ?
    H5 N3 H6 . . 120(5) ?
    N1 C1 N3 . . 120.6(3) ?
    N1 C1 N2 . . 120.2(3) ?
    N3 C1 N2 . . 119.1(3) ?
    C3 C2 S1 . . 125.3(5) ?
    C23 C2 S1 . . 103.3(4) ?
    C3 C2 H2A . . 116(2) ?
    C23 C2 H2A . . 114(2) ?
    S1 C2 H2A . . 105(2) ?
    C3 C2 H2B . . 99(3) ?
    C23 C2 H2B . . 122(3) ?
    S1 C2 H2B . . 102(3) ?
    H2A C2 H2B . . 108(4) ?
    O4 C4 C5 . . 125.8(8) ?
    O4 C4 S2 . . 121.7(7) ?
    C5 C4 S2 . . 112.3(6) ?
    C4 C5 C6 . . 113.5(8) ?
    C4 C5 H5A . . 108.9 ?
    C6 C5 H5A . . 108.9 ?
    C4 C5 H5B . . 108.9 ?
    C6 C5 H5B . . 108.9 ?
    H5A C5 H5B . . 107.7 ?
    C5 C6 C7 . . 111.5(9) ?
    C5 C6 H6A . . 109.3 ?
    C7 C6 H6A . . 109.3 ?
    C5 C6 H6B . . 109.3 ?
    C7 C6 H6B . . 109.3 ?
    H6A C6 H6B . . 108.0 ?
    C8 C7 C6 . . 120.1(9) ?
    C8 C7 H7A . . 107.3 ?
    C6 C7 H7A . . 107.3 ?
    C8 C7 H7B . . 107.3 ?
    C6 C7 H7B . . 107.3 ?
    H7A C7 H7B . . 106.9 ?
    O24 C24 C25 . . 123.7(8) ?
    O24 C24 S22 . . 122.3(7) ?
    C25 C24 S22 . . 114.0(6) ?
    C24 C25 C26 . . 114.8(8) ?
    C24 C25 H25A . . 108.6 ?
    C26 C25 H25A . . 108.6 ?
    C24 C25 H25B . . 108.6 ?
    C26 C25 H25B . . 108.6 ?
    H25A C25 H25B . . 107.6 ?
    C25 C26 C27 . . 112.8(9) ?
    C25 C26 H26A . . 109.0 ?
    C27 C26 H26A . . 109.0 ?
    C25 C26 H26B . . 109.0 ?
    C27 C26 H26B . . 109.0 ?
    H26A C26 H26B . . 107.8 ?
    C8 C27 C26 . . 122.9(10) ?
    C8 C27 H27A . . 106.6 ?
    C26 C27 H27A . . 106.6 ?
    C8 C27 H27B . . 106.6 ?
    C26 C27 H27B . . 106.6 ?
    H27A C27 H27B . . 106.6 ?
    C7 C8 C9 . . 130.0(7) ?
    C7 C8 C27 . . 26.2(4) ?
    C9 C8 C27 . . 131.6(7) ?
    C7 C8 H8A . . 104.8 ?
    C9 C8 H8A . . 104.8 ?
    C27 C8 H8A . . 80.1 ?
    C7 C8 H8B . . 104.8 ?
    C9 C8 H8B . . 104.8 ?
    C27 C8 H8B . . 120.4 ?
    H8A C8 H8B . . 105.8 ?
    C10 C9 C8 . . 133.7(5) ?
    C10 C9 H9A . . 103.8 ?
    C8 C9 H9A . . 103.8 ?
    C10 C9 H9B . . 103.8 ?
    C8 C9 H9B . . 103.8 ?
    H9A C9 H9B . . 105.4 ?
    C9 C10 C11 . . 133.5(5) ?
    C9 C10 H10A . . 103.8 ?
    C11 C10 H10A . . 103.8 ?
    C9 C10 H10B . . 103.8 ?
    C11 C10 H10B . . 103.8 ?
    H10A C10 H10B . . 105.4 ?
    C12 C11 C10 . . 133.0(5) ?
    C12 C11 H11A . . 104.0 ?
    C10 C11 H11A . . 104.0 ?
    C12 C11 H11B . . 104.0 ?
    C10 C11 H11B . . 104.0 ?
    H11A C11 H11B . . 105.4 ?
    C11 C12 C13 . . 134.1(5) ?
    C11 C12 H12A . . 103.7 ?
    C13 C12 H12A . . 103.7 ?
    C11 C12 H12B . . 103.7 ?
    C13 C12 H12B . . 103.7 ?
    H12A C12 H12B . . 105.3 ?
    C12 C13 C14 . . 129.7(6) ?
    C12 C13 C34 . . 130.6(6) ?
    C12 C13 H13A . . 104.8 ?
    C14 C13 H13A . . 104.8 ?
    C34 C13 H13A . . 122.3 ?
    C12 C13 H13B . . 104.8 ?
    C14 C13 H13B . . 104.8 ?
    C34 C13 H13B . . 77.4 ?
    H13A C13 H13B . . 105.8 ?
    C13 C14 C15 . . 125.9(8) ?
    C13 C14 H14A . . 105.8 ?
    C15 C14 H14A . . 105.8 ?
    C13 C14 H14B . . 105.8 ?
    C15 C14 H14B . . 105.8 ?
    H14A C14 H14B . . 106.2 ?
    C15 C34 C13 . . 127.0(8) ?
    C15 C34 H34A . . 105.6 ?
    C13 C34 H34A . . 105.6 ?
    C15 C34 H34B . . 105.6 ?
    C13 C34 H34B . . 105.6 ?
    H34A C34 H34B . . 106.1 ?
    C34 C15 C16 . . 129.7(6) ?
    C16 C15 C14 . . 130.1(6) ?
    C34 C15 H15A . . 77.6 ?
    C16 C15 H15A . . 104.7 ?
    C14 C15 H15A . . 104.7 ?
    C34 C15 H15B . . 123.3 ?
    C16 C15 H15B . . 104.7 ?
    C14 C15 H15B . . 104.7 ?
    H15A C15 H15B . . 105.7 ?
    C17 C16 C15 . . 133.9(5) ?
    C17 C16 H16A . . 103.7 ?
    C15 C16 H16A . . 103.7 ?
    C17 C16 H16B . . 103.7 ?
    C15 C16 H16B . . 103.7 ?
    H16A C16 H16B . . 105.4 ?
    C16 C17 H17A . . 109.5 ?
    C16 C17 H17B . . 109.5 ?
    H17A C17 H17B . . 109.5 ?
    C16 C17 H17C . . 109.5 ?
    H17A C17 H17C . . 109.5 ?
    H17B C17 H17C . . 109.5 ?
    C3 S2 C4 . . 124.1(5) ?
    C2 C3 S2 . . 130.6(8) ?
    C2 C3 H3A . . 104.6 ?
    S2 C3 H3A . . 104.6 ?
    C2 C3 H3B . . 104.6 ?
    S2 C3 H3B . . 104.6 ?
    H3A C3 H3B . . 105.7 ?
    C23 S22 C24 . . 120.6(5) ?
    S22 C23 C2 . . 130.1(9) ?
    S22 C23 H23A . . 104.7 ?
    C2 C23 H23A . . 104.7 ?
    S22 C23 H23B . . 104.7 ?
    C2 C23 H23B . . 104.7 ?
    H23A C23 H23B . . 105.7 ?
loop_
    _geom_torsion_atom_site_label_1
    _geom_torsion_atom_site_label_2
    _geom_torsion_atom_site_label_3
    _geom_torsion_atom_site_label_4
    _geom_torsion_site_symmetry_1
    _geom_torsion_site_symmetry_2
    _geom_torsion_site_symmetry_3
    _geom_torsion_site_symmetry_4
    _geom_torsion
    _geom_torsion_publ_flag
    O1 S1 C2 C3 . . . . 77.5(7) ?
    O2 S1 C2 C3 . . . . -162.4(6) ?
    O3 S1 C2 C3 . . . . -42.6(7) ?
    O1 S1 C2 C23 . . . . 60.2(5) ?
    O2 S1 C2 C23 . . . . -179.7(5) ?
    O3 S1 C2 C23 . . . . -59.9(5) ?
    O4 C4 C5 C6 . . . . -33.4(15) ?
    S2 C4 C5 C6 . . . . 150.1(8) ?
    C4 C5 C6 C7 . . . . 172.8(9) ?
    C5 C6 C7 C8 . . . . 172.1(9) ?
    O24 C24 C25 C26 . . . . 20.9(14) ?
    S22 C24 C25 C26 . . . . -159.7(7) ?
    C24 C25 C26 C27 . . . . -177.2(9) ?
    C25 C26 C27 C8 . . . . -171.4(9) ?
    C6 C7 C8 C9 . . . . 149.4(9) ?
    C6 C7 C8 C27 . . . . 44.5(16) ?
    C26 C27 C8 C7 . . . . -58.2(18) ?
    C26 C27 C8 C9 . . . . -156.3(9) ?
    C7 C8 C9 C10 . . . . 163.9(9) ?
    C27 C8 C9 C10 . . . . -161.3(8) ?
    C8 C9 C10 C11 . . . . -179.8(7) ?
    C9 C10 C11 C12 . . . . -179.1(8) ?
    C10 C11 C12 C13 . . . . -179.2(8) ?
    C11 C12 C13 C14 . . . . 160.2(8) ?
    C11 C12 C13 C34 . . . . -161.4(8) ?
    C12 C13 C14 C15 . . . . 161.0(8) ?
    C34 C13 C14 C15 . . . . 56.8(12) ?
    C12 C13 C34 C15 . . . . -162.1(8) ?
    C14 C13 C34 C15 . . . . -61.0(13) ?
    C13 C34 C15 C16 . . . . 162.0(8) ?
    C13 C34 C15 C14 . . . . 58.6(13) ?
    C13 C14 C15 C34 . . . . -59.3(13) ?
    C13 C14 C15 C16 . . . . -161.1(8) ?
    C34 C15 C16 C17 . . . . 157.6(9) ?
    C14 C15 C16 C17 . . . . -163.9(9) ?
    O4 C4 S2 C3 . . . . 7.9(12) ?
    C5 C4 S2 C3 . . . . -175.6(8) ?
    C23 C2 C3 S2 . . . . -104.3(19) ?
    S1 C2 C3 S2 . . . . -144.0(7) ?
    C4 S2 C3 C2 . . . . 74.8(11) ?
    O24 C24 S22 C23 . . . . 0.7(12) ?
    C25 C24 S22 C23 . . . . -178.6(8) ?
    C24 S22 C23 C2 . . . . -59.9(11) ?
    C3 C2 C23 S22 . . . . 96.7(16) ?
    S1 C2 C23 S22 . . . . -115.7(8) ?
loop_
    _geom_hbond_atom_site_label_D
    _geom_hbond_atom_site_label_H
    _geom_hbond_atom_site_label_A
    _geom_hbond_site_symmetry_A
    _geom_hbond_distance_DH
    _geom_hbond_distance_HA
    _geom_hbond_distance_DA
    _geom_hbond_angle_DHA
    N1 H1 O1 1_545 0.87(4) 2.12(4) 2.943(4) 159(4)
    N1 H2 O3 4_565 0.80(4) 2.11(4) 2.900(4) 171(4)
    N1 H2 S1 4_565 0.80(4) 3.04(4) 3.764(4) 152(4)
    N2 H3 O2 4_565 0.84(4) 2.12(4) 2.957(4) 171(4)
    N2 H4 O1 . 0.84(4) 2.13(4) 2.960(4) 172(4)
    N3 H5 O2 . 0.83(5) 2.06(5) 2.892(4) 178(5)
    N3 H6 O3 1_545 0.82(5) 2.14(5) 2.942(4) 167(5)
data_global
_journal_date_recd_electronic     2011-10-25
_journal_date_accepted     2011-11-03
_journal_name_full     'Acta Crystallographica, Section E'
_journal_year     2011
_journal_volume     67
_journal_issue     12
_journal_page_first     o3257
_journal_page_last     o3257
_journal_paper_category     QO
_journal_coeditor_code     ZJ2033
_publ_contact_author_name     'Glenn P. A. Yap'
_publ_contact_author_address
;
Department of Chemistry and Biochemistry
University of Delaware
Newark, DE 19716
USA
;
_publ_contact_author_email     'gpyap@udel.edu'
_publ_contact_author_fax     ?
_publ_contact_author_phone     '302-831-4441'
_publ_section_title
;
Guanidinium 2-(myristoylsulfanyl)ethanesulfonate
;
loop_
    _publ_author_name
    _publ_author_footnote
    _publ_author_address
    'Monillas, Elizabeth S.' .
;
Department of Chemistry and Biochemistry
University of Delaware
Newark, DE 19716
USA
;
    'Monillas, Wesley H.' .
;
Department of Chemistry and Biochemistry
University of Delaware
Newark, DE 19716
USA
;
    'Sirianni, Eric R.' .
;
Department of Chemistry and Biochemistry
University of Delaware
Newark, DE 19716
USA
;
    'Yap, Glenn P. A.' .
;
Department of Chemistry and Biochemistry
University of Delaware
Newark, DE 19716
USA
;
    'Theopold, Klaus H.' .
;
Department of Chemistry and Biochemistry
University of Delaware
Newark, DE 19716
USA
;
_iucr_refine_instructions_details
;
TITL klat733b in P2(1)/c
CELL 0.71073  25.1848   7.3697  12.6630  90.000 101.851  90.000
ZERR    4.00   0.0128   0.0037   0.0065   0.000   0.010   0.000
LATT 1
SYMM -X, 0.5+Y, 0.5-Z
SFAC C  H  N  O  S
UNIT 68  148  12  16  8
L.S. 16
ACTA 50
OMIT 1 0 0
BOND $H
HTAB n1 o1_$1
htab n1 o3_$2
htab n1 s1_$2
htab n2 o2_$2
htab n2 o1
htab n3 o2
htab n3 o3_$1
FMAP 2
PLAN 20
SIZE 0.01 0.176 0.253
WPDB
EADP S2 S22
EADP C3 C23
EADP C4 C24
EADP C5 C25
EADP C6 C26
EADP C7 C27
EADP C14 C34
SIMU S2 C3 O4 C4 S22 C23 O24 C24
DELU S2 C3 O4 C4  S22 C23 O24 C24
SADI S2 C3 S22 C23
SADI C4 O4 C24 O24
SADI C4 C5 C24 c25
SADI C5 C6 C25 C26
SADI C6 C7 C26 C27
SADI C13 C14 C14 C15
SADI C13 C34 C34 C15
OMIT  1 4 0
CONF
eqiv $1 x, y-1, z
eqiv $2 x, -y+1/2, z-1/2
TEMP -73
WGHT    0.100000    2.208800
FVAR       0.32987   0.49842
S1    5    0.089903    0.520105    0.439909    11.00000    0.05480    0.02778 =
         0.03367   -0.00029    0.01667   -0.00387
N1    3    0.052065   -0.141789    0.203568    11.00000    0.06581    0.02912 =
         0.03174   -0.00022    0.01431   -0.00268
H1    2    0.052289   -0.239689    0.241672    11.00000   -1.20000
H2    2    0.051411   -0.145371    0.140159    11.00000   -1.20000
N2    3    0.057873    0.169338    0.205995    11.00000    0.05595    0.02857 =
         0.03523   -0.00220    0.01497   -0.00357
H3    2    0.060917    0.172668    0.141304    11.00000   -1.20000
H4    2    0.062654    0.264317    0.243310    11.00000   -1.20000
N3    3    0.053822    0.015266    0.360816    11.00000    0.11377    0.02865 =
         0.03290   -0.00120    0.02436   -0.00500
H5    2    0.060738    0.110985    0.395096    11.00000   -1.20000
H6    2    0.050440   -0.079874    0.392343    11.00000   -1.20000
O1    4    0.081254    0.517615    0.322766    11.00000    0.09463    0.03109 =
         0.03302    0.00148    0.02378   -0.00128
O2    4    0.078643    0.345296    0.484675    11.00000    0.06521    0.02928 =
         0.03642    0.00374    0.01658   -0.00844
O3    4    0.061704    0.670151    0.479826    11.00000    0.05312    0.03290 =
         0.03786   -0.00063    0.01877    0.00079
C1    1    0.054897    0.013143    0.256863    11.00000    0.04596    0.02849 =
         0.03419    0.00049    0.00831   -0.00143
C2    1    0.159975    0.559309    0.489166    11.00000    0.05175    0.04858 =
         0.07704   -0.00832    0.02956    0.00000
H2A   2    0.178975    0.452207    0.460010    11.00000    0.05624
H2B   2    0.163320    0.543156    0.560556    11.00000    0.07129
PART   1
C4    1    0.261733    0.790270    0.345132    21.00000    0.04187    0.03483 =
         0.03579   -0.00417    0.00167   -0.00305
C5    1    0.321213    0.829540    0.353344    21.00000    0.05116    0.03461 =
         0.03966   -0.00812    0.01010   -0.01031
AFIX  23
H5A   2    0.341599    0.785988    0.424082    21.00000   -1.20000
H5B   2    0.326386    0.962502    0.350685    21.00000   -1.20000
AFIX   0
C6    1    0.344674    0.741517    0.264467    21.00000    0.03887    0.03626 =
         0.03612    0.00166    0.00392   -0.00184
AFIX  23
H6A   2    0.321782    0.772635    0.193482    21.00000   -1.20000
H6B   2    0.344187    0.607980    0.272718    21.00000   -1.20000
AFIX   0
C7    1    0.402366    0.803890    0.267790    21.00000    0.05401    0.03786 =
         0.03893   -0.00495    0.01124   -0.00778
AFIX  23
H7A   2    0.400912    0.935299    0.251220    21.00000   -1.20000
H7B   2    0.422592    0.790592    0.343151    21.00000   -1.20000
AFIX   0
PART   2
C24   1    0.272520    0.755212    0.393274   -21.00000    0.04187    0.03483 =
         0.03579   -0.00417    0.00167   -0.00305
C25   1    0.301183    0.816248    0.306049   -21.00000    0.05116    0.03461 =
         0.03966   -0.00812    0.01010   -0.01031
AFIX  23
H25A  2    0.306340    0.949334    0.311666   -21.00000   -1.20000
H25B  2    0.277514    0.790392    0.235037   -21.00000   -1.20000
AFIX   0
C26   1    0.356024    0.727623    0.309665   -21.00000    0.03887    0.03626 =
         0.03612    0.00166    0.00392   -0.00184
AFIX  23
H26A  2    0.350905    0.595049    0.299840   -21.00000   -1.20000
H26B  2    0.379402    0.748404    0.381626   -21.00000   -1.20000
AFIX   0
C27   1    0.384690    0.800754    0.223098   -21.00000    0.05401    0.03786 =
         0.03893   -0.00495    0.01124   -0.00778
AFIX  23
H27A  2    0.357614    0.799263    0.154300   -21.00000   -1.20000
H27B  2    0.392993    0.929876    0.240770   -21.00000   -1.20000
AFIX   0
PART   0
C8    1    0.433509    0.721294    0.200989    11.00000    0.06351    0.03984 =
         0.15165   -0.00556    0.05702   -0.00066
AFIX  23
H8A   2    0.406586    0.672277    0.139473    11.00000   -1.20000
H8B   2    0.450123    0.614297    0.242253    11.00000   -1.20000
AFIX   0
C9    1    0.474812    0.793576    0.154404    11.00000    0.10649    0.03484 =
         0.12926    0.00152    0.08114   -0.00264
AFIX  23
H9A   2    0.455378    0.876634    0.098045    11.00000   -1.20000
H9B   2    0.495277    0.873326    0.211459    11.00000   -1.20000
AFIX   0
C10   1    0.514605    0.717232    0.107840    11.00000    0.07884    0.04134 =
         0.16703   -0.01134    0.07724   -0.00264
AFIX  23
H10A  2    0.494152    0.637924    0.050528    11.00000   -1.20000
H10B  2    0.533964    0.633772    0.164047    11.00000   -1.20000
AFIX   0
C11   1    0.555824    0.789768    0.061798    11.00000    0.09143    0.03893 =
         0.11069    0.00592    0.06494   -0.00036
AFIX  23
H11A  2    0.536606    0.874648    0.006276    11.00000   -1.20000
H11B  2    0.576705    0.867504    0.119455    11.00000   -1.20000
AFIX   0
C12   1    0.595163    0.712006    0.014182    11.00000    0.08860    0.03924 =
         0.19345   -0.00815    0.09458   -0.00408
AFIX  23
H12A  2    0.574073    0.635546   -0.043897    11.00000   -1.20000
H12B  2    0.613840    0.625757    0.069466    11.00000   -1.20000
AFIX   0
C13   1    0.637061    0.781128   -0.031344    11.00000    0.09089    0.03958 =
         0.09290    0.00120    0.05483   -0.00124
AFIX  23
H13A  2    0.650678    0.888090    0.013392    11.00000   -1.20000
H13B  2    0.618735    0.829976   -0.102323    11.00000   -1.20000
AFIX   0
PART   1
C14   1    0.684569    0.693629   -0.051163    21.00000    0.05107    0.03588 =
         0.04433    0.00192    0.01114    0.00341
AFIX  23
H14A  2    0.673370    0.568396   -0.073765    21.00000   -1.20000
H14B  2    0.709470    0.683008    0.020038    21.00000   -1.20000
AFIX   0
PART   2
C34   1    0.667503    0.697805   -0.104745   -21.00000    0.05107    0.03588 =
         0.04433    0.00192    0.01114    0.00341
AFIX  23
H34A  2    0.672966    0.569849   -0.081218   -21.00000   -1.20000
H34B  2    0.642364    0.694940   -0.175965   -21.00000   -1.20000
AFIX   0
PART   0
C15   1    0.717729    0.755443   -0.125339    11.00000    0.08471    0.04555 =
         0.10752   -0.00482    0.05911   -0.00472
AFIX  23
H15A  2    0.691562    0.806725   -0.187285    11.00000   -1.20000
H15B  2    0.738195    0.860293   -0.088666    11.00000   -1.20000
AFIX   0
C16   1    0.755469    0.660372   -0.172041    11.00000    0.10073    0.04500 =
         0.19524   -0.00275    0.09966   -0.00060
AFIX  23
H16A  2    0.774183    0.580599   -0.113115    11.00000   -1.20000
H16B  2    0.732652    0.578426   -0.224550    11.00000   -1.20000
AFIX   0
C17   1    0.796340    0.712694   -0.223827    11.00000    0.12507    0.07353 =
         0.16528   -0.01930    0.10212   -0.01207
AFIX  33
H17A  2    0.813872    0.604636   -0.246159    11.00000   -1.50000
H17B  2    0.823231    0.785118   -0.174465    11.00000   -1.50000
H17C  2    0.780857    0.785376   -0.287525    11.00000   -1.50000
AFIX   0
PART   1
S2    5    0.243303    0.788547    0.473636    21.00000    0.03564    0.08269 =
         0.04915    0.01065    0.00375   -0.01163
O4    4    0.228698    0.770717    0.263076    21.00000    0.04188    0.10285 =
         0.04390   -0.01746    0.00315    0.00089
C3    1    0.187854    0.740622    0.490988    21.00000    0.02362    0.05551 =
         0.07546   -0.00168   -0.00293   -0.00746
AFIX  23
H3A   2    0.186456    0.792468    0.562489    21.00000   -1.20000
H3B   2    0.162792    0.815253    0.437788    21.00000   -1.20000
AFIX   0
PART   2
S22   5    0.202088    0.795872    0.363776   -21.00000    0.03564    0.08269 =
         0.04915    0.01065    0.00375   -0.01163
O24   4    0.295345    0.685913    0.476853   -21.00000    0.05346    0.07505 =
         0.04301    0.01483    0.00138    0.00465
C23   1    0.169796    0.749510    0.438953   -21.00000    0.02362    0.05551 =
         0.07546   -0.00168   -0.00293   -0.00746
AFIX  23
H23A  2    0.133046    0.794330    0.406194   -21.00000   -1.20000
H23B  2    0.183023    0.828873    0.501940   -21.00000   -1.20000
PART   0
HKLF 4
REM  klat733b in P2(1)/c
REM R1 =  0.0816 for   2763 Fo > 4sig(Fo)  and  0.1683 for all   5688 data
REM    292 parameters refined using     83 restraints
END
WGHT      0.1299      0.5706
REM Highest difference peak  0.450,  deepest hole -0.393,  1-sigma level  0.076
Q1    1   0.2325  0.8533  0.4534  11.00000  0.05    0.45
Q2    1   0.6330  0.9229 -0.0380  11.00000  0.05    0.37
Q3    1   0.5105  0.5686  0.1107  11.00000  0.05    0.36
Q4    1   0.4791  0.9346  0.1612  11.00000  0.05    0.36
Q5    1   0.1707  0.7614  0.3447  11.00000  0.05    0.35
Q6    1   0.5632  0.9486  0.0622  11.00000  0.05    0.35
Q7    1   0.7170  0.9008 -0.1289  11.00000  0.05    0.34
Q8    1   0.5915  0.5647  0.0076  11.00000  0.05    0.34
Q9    1   0.4296  0.5477  0.1924  11.00000  0.05    0.34
Q10   1   0.1271  0.5330  0.4627  11.00000  0.05    0.33
Q11   1   0.2004  0.7751  0.3207  11.00000  0.05    0.33
Q12   1   0.7481  0.5149 -0.1665  11.00000  0.05    0.32
Q13   1   0.2529  0.6950  0.4563  11.00000  0.05    0.31
Q14   1   0.2025  0.8132  0.4057  11.00000  0.05    0.30
Q15   1   0.2561  0.7188  0.4850  11.00000  0.05    0.29
Q16   1   0.6755  0.7401  0.0762  11.00000  0.05    0.29
Q17   1   0.7885  0.8485 -0.2321  11.00000  0.05    0.28
Q18   1   0.6328  0.7718  0.1216  11.00000  0.05    0.28
Q19   1   0.5221  0.7736 -0.0416  11.00000  0.05    0.27
Q20   1   0.0867  0.5087  0.3792  11.00000  0.05    0.27
;
