# Supplementary material for: Guanidinium 2-(myristoylsulfanyl)ethane­sulfonate
Source: Acta Crystallogr Sect E Struct Rep Online. 2011 Nov 12;67(Pt 12):o3257. doi: 10.1107/S1600536811046472 (PMC3238917; doi:10.1107/S1600536811046472)
Supplement: Supplementary file 2 [file e-67-o3257-Isup3.hkl]

# 
# h,k,l, Fc-squared, Fo-squared, sigma(Fo-squared) and status flag 
# 
data_I
_shelx_title ' klat733b in P2(1)/c' 
_shelx_refln_list_code          4 
_shelx_F_calc_maximum      291.86 
_exptl_crystal_F_000       896.00 
_reflns_d_resolution_high  0.7482 
 
loop_ 
 _symmetry_equiv_pos_as_xyz 
 'x, y, z' 
 '-x, y+1/2, -z+1/2' 
 '-x, -y, -z' 
 'x, -y-1/2, z-1/2' 
 
_cell_length_a    25.1848 
_cell_length_b     7.3697 
_cell_length_c    12.6630 
_cell_angle_alpha  90.000 
_cell_angle_beta  101.851 
_cell_angle_gamma  90.000 
 
_shelx_F_squared_multiplier     1.000 
 
loop_ 
 _refln_index_h 
 _refln_index_k 
 _refln_index_l 
 _refln_F_squared_calc 
 _refln_F_squared_meas 
 _refln_F_squared_sigma 
 _refln_observed_status 
   2   0   0      473.96      375.19     20.43 o 
   3   0   0     1251.17     1154.71     63.48 o 
   4   0   0      299.04      299.04     21.78 o 
   5   0   0     4985.78     4804.79    256.41 o 
   6   0   0    23770.78    23503.81   1250.34 o 
   7   0   0    32930.47    31311.96   1665.36 o 
   8   0   0    23435.71    23453.75   1247.02 o 
   9   0   0     8125.17     8326.43    444.13 o 
  10   0   0     1299.74     1411.30     77.48 o 
  11   0   0       93.90      115.07     20.13 o 
  12   0   0     1576.64     2107.09    114.81 o 
  13   0   0      839.87      889.27     51.09 o 
  14   0   0      511.04      509.54     31.98 o 
  15   0   0      108.78       36.21     18.52 o 
  16   0   0      155.34      134.09     15.01 o 
  17   0   0       45.44       29.41     11.56 o 
  18   0   0       43.22       34.91     16.82 o 
  19   0   0        7.11       69.89     41.31 o 
  20   0   0      743.80      621.65     43.42 o 
  21   0   0      347.07      277.75     24.41 o 
  22   0   0        5.46       25.20     15.84 o 
  23   0   0        2.13       16.08     18.01 o 
  24   0   0       10.71       28.94     20.37 o 
  25   0   0      209.58      225.37     28.48 o 
   1   1   0     4250.91     4626.56    156.58 o 
   2   1   0      888.99      838.05     29.34 o 
   3   1   0     1244.30     1159.54     39.92 o 
   4   1   0      617.80      574.05     20.81 o 
   5   1   0      109.99      142.27      7.19 o 
   6   1   0      448.12      395.96     19.61 o 
   7   1   0      313.90      298.78     17.70 o 
   8   1   0      120.78      107.15      7.11 o 
   9   1   0       47.19       58.07      5.43 o 
  10   1   0       49.19       44.69      6.15 o 
  11   1   0       54.42       86.22      7.54 o 
  12   1   0        0.60       37.13      6.71 o 
  13   1   0        3.40       20.43     13.53 o 
  14   1   0       10.72       38.11      7.52 o 
  15   1   0      232.19      173.51     20.49 o 
  16   1   0      180.22      215.12     15.53 o 
  17   1   0        3.98        9.73      8.39 o 
  18   1   0        3.76       -3.28      8.57 o 
  19   1   0      145.04      167.16     15.46 o 
  20   1   0       11.63       50.69     15.94 o 
  21   1   0      279.92      290.10     18.81 o 
  22   1   0       54.48       51.48     12.48 o 
  23   1   0       61.30       67.50     20.03 o 
  24   1   0       16.02        6.10     22.70 o 
  25   1   0       13.07       -1.82     22.61 o 
  26   1   0      141.19      120.99     26.22 o 
  27   1   0        1.94       25.00     43.38 o 
  28   1   0       63.90       90.43     49.63 o 
   0   2   0    43163.25    56067.11   2433.41 o 
   1   2   0    28205.86    34230.35   1050.02 o 
   2   2   0    10742.65    12026.79    369.49 o 
   3   2   0       45.12       59.31      5.28 o 
   4   2   0     6434.38     7407.72    228.14 o 
   5   2   0     5232.99     5139.07    173.86 o 
   6   2   0      676.31      707.78     25.60 o 
   7   2   0       75.60       69.42      7.51 o 
   8   2   0       70.77       59.95      6.11 o 
   9   2   0        0.00       -5.04      5.04 o 
  10   2   0      235.77      223.13     11.08 o 
  11   2   0      611.41      579.67     29.30 o 
  12   2   0     1057.18     1114.76     39.90 o 
  13   2   0      848.38      757.90     31.57 o 
  14   2   0       72.75       63.34      9.88 o 
  15   2   0      374.52      454.79     21.54 o 
  16   2   0     1043.98      872.35     36.50 o 
  17   2   0      652.16      662.37     29.59 o 
  18   2   0        6.34       17.71      9.86 o 
  19   2   0       12.38       11.12     13.60 o 
  20   2   0       11.46        0.13     13.29 o 
  21   2   0       36.68       41.84     13.30 o 
  22   2   0      459.70      449.07     34.62 o 
  23   2   0      217.90      252.87     26.94 o 
  24   2   0       80.72      105.08     35.57 o 
  25   2   0      100.95       78.93     22.84 o 
  26   2   0        0.64       58.65     25.60 o 
  27   2   0        0.04       15.99     24.82 o 
  28   2   0       43.13       27.85     47.33 o 
  29   2   0      132.85      172.13     56.15 o 
  30   2   0       32.55       76.28     59.18 o 
   1   3   0      557.85      432.84     15.30 o 
   2   3   0      121.99       79.81      5.67 o 
   3   3   0     2160.36     2244.36     70.04 o 
   4   3   0      630.28      669.06     22.35 o 
   5   3   0      351.98      384.83     15.76 o 
   6   3   0      440.49      459.27     19.38 o 
   7   3   0       16.15        4.41      5.55 o 
   8   3   0       18.94       10.02      5.83 o 
   9   3   0      276.38      251.62     17.76 o 
  10   3   0      212.50      162.35     18.90 o 
  11   3   0       94.83       76.80      8.68 o 
  12   3   0       23.61       47.51     16.74 o 
  13   3   0        2.71       15.54      9.03 o 
  14   3   0      219.30      180.97     25.09 o 
  15   3   0      294.19      369.61     34.45 o 
  16   3   0       17.55       20.97     10.88 o 
  17   3   0      153.39      139.25     15.08 o 
  18   3   0      110.77      181.27     16.37 o 
  19   3   0        0.19       39.72     26.88 o 
  20   3   0        0.05       19.31     27.53 o 
  21   3   0       65.94      111.63     21.39 o 
  22   3   0        8.90       18.92     27.85 o 
  23   3   0       42.19       60.28     22.36 o 
  24   3   0        4.55       19.54     43.97 o 
  25   3   0       58.97       56.96     25.76 o 
  26   3   0        3.97       28.41     28.74 o 
  27   3   0        9.34       11.34     30.97 o 
  28   3   0       26.62       44.30     33.94 o 
  29   3   0        0.00       -6.16     54.50 o 
  30   3   0       29.45       19.30     60.84 o 
  31   3   0       14.29      -44.76     70.95 o 
   0   4   0    10122.96    14751.27    641.86 o 
   2   4   0       97.49       39.41      5.58 o 
   3   4   0      132.45      151.42      9.80 o 
   4   4   0      163.83      125.25      8.86 o 
   5   4   0      185.18      203.38     10.19 o 
   6   4   0      587.75      575.46     20.59 o 
   7   4   0      396.62      360.27     17.19 o 
   8   4   0        4.46       11.20      6.75 o 
   9   4   0       80.40       76.48     13.14 o 
  10   4   0      378.85      418.49     20.18 o 
  11   4   0     1168.10     1324.92     42.85 o 
  12   4   0      310.58      329.52     18.19 o 
  13   4   0       32.87       32.45      9.43 o 
  14   4   0       19.78       29.11     10.64 o 
  15   4   0      168.84      167.99     19.10 o 
  16   4   0      393.52      357.14     33.03 o 
  17   4   0      197.30      263.71     56.44 o 
  18   4   0       88.24      141.61     18.11 o 
  19   4   0       10.32       57.02     22.79 o 
  20   4   0       33.35       61.97     21.60 o 
  21   4   0       85.78      102.10     23.38 o 
  22   4   0       66.13       88.13     37.17 o 
  23   4   0      100.21      117.18     28.40 o 
  24   4   0        6.98       54.26     28.59 o 
  25   4   0       23.63       79.71     30.68 o 
  26   4   0       32.57       35.18     33.07 o 
  27   4   0       74.01      105.41     57.99 o 
  28   4   0       29.63       94.58     40.03 o 
  29   4   0        0.51       68.41     82.44 o 
   1   5   0      720.77      696.23     24.39 o 
   2   5   0      775.08      991.84     32.83 o 
   3   5   0      133.32      117.76     11.38 o 
   4   5   0        5.80        1.88      8.10 o 
   5   5   0        0.18       -0.97      6.18 o 
   6   5   0       32.10       23.54      6.99 o 
   7   5   0      680.84      579.62     27.35 o 
   8   5   0      832.17      762.07     29.76 o 
   9   5   0      152.67      197.67     12.55 o 
  10   5   0      198.09      218.46     13.58 o 
  11   5   0      576.23      614.49     41.61 o 
  12   5   0      182.21      188.36     16.06 o 
  13   5   0      739.52      823.12     38.87 o 
  14   5   0      590.43      562.28     46.72 o 
  15   5   0      312.94      286.61     23.45 o 
  16   5   0      144.67      131.17     19.03 o 
  17   5   0       26.15       37.58     17.58 o 
  18   5   0        4.28      -17.46     17.46 o 
  19   5   0       57.58       46.27     22.93 o 
  20   5   0       71.93      125.29     33.04 o 
  21   5   0       42.88       72.36     26.10 o 
  22   5   0       81.60      142.08     45.08 o 
  23   5   0       45.59       41.22     30.31 o 
  24   5   0        5.76        4.92     33.08 o 
  25   5   0        0.02        7.09     35.91 o 
  26   5   0       38.58       23.97     37.62 o 
  27   5   0       11.12       15.17     41.13 o 
  28   5   0        0.30       61.81     49.56 o 
   0   6   0     2184.02     1383.75     64.75 o 
   1   6   0     2753.11     3276.09    103.33 o 
   2   6   0     1189.07      993.82     37.71 o 
   3   6   0      290.68      228.24     14.23 o 
   4   6   0       90.89       78.41     10.57 o 
   5   6   0     1152.60     1010.61     38.55 o 
   6   6   0     1769.03     1719.01     61.81 o 
   7   6   0     1580.10     1520.15     55.16 o 
   8   6   0     1030.97      959.98     42.17 o 
   9   6   0      117.90      122.46     29.57 o 
  10   6   0       10.42       15.20     15.95 o 
  11   6   0       32.56       53.07     13.86 o 
  12   6   0       76.81       60.65     16.61 o 
  13   6   0      429.96      446.18     26.14 o 
  14   6   0        0.75       -1.68     14.50 o 
  15   6   0       34.86        7.54     18.04 o 
  16   6   0       62.25       51.65     19.73 o 
  17   6   0        3.45       23.03     24.00 o 
  18   6   0       17.82       42.49     34.69 o 
  19   6   0        5.30      -14.12     25.05 o 
  20   6   0       52.21       78.84     28.66 o 
  21   6   0       65.62       52.71     34.55 o 
  22   6   0       21.42        7.21     32.46 o 
  23   6   0        0.32        7.94     35.57 o 
  24   6   0        1.57       13.12     38.24 o 
  25   6   0       12.39      128.84     48.11 o 
  26   6   0       30.28       66.72     68.10 o 
   1   7   0       53.18       37.90     13.99 o 
   2   7   0       95.10       72.29     15.30 o 
   3   7   0      107.02       82.62     13.80 o 
   4   7   0       71.33       64.81     13.38 o 
   5   7   0        0.48        4.00     14.00 o 
   6   7   0      121.25      139.83     20.58 o 
   7   7   0      160.43      162.48     18.38 o 
   8   7   0       96.10      104.97     17.11 o 
   9   7   0      291.81      276.97     25.15 o 
  10   7   0      130.38      132.30     18.45 o 
  11   7   0       81.68      105.62     18.32 o 
  12   7   0        0.05       10.06     16.87 o 
  13   7   0       63.86       20.16     20.46 o 
  14   7   0      216.11      248.01     48.77 o 
  15   7   0      157.83      154.19     41.81 o 
  16   7   0       42.02       21.90     26.87 o 
  17   7   0        4.33       43.73     45.54 o 
  18   7   0       11.21       23.63     31.84 o 
  19   7   0       44.06       51.76     34.88 o 
  20   7   0       28.71       44.64     37.01 o 
  21   7   0        7.81       11.57     68.24 o 
  22   7   0        0.08       10.17     42.58 o 
  23   7   0        4.08        0.81     62.03 o 
   0   8   0       13.00      -11.39     24.13 o 
   1   8   0      269.91      201.10     22.16 o 
   2   8   0       51.94       71.65     22.42 o 
   3   8   0        4.32      -20.18     20.18 o 
   4   8   0        9.40       24.29     21.21 o 
   5   8   0       95.80       90.17     23.10 o 
   6   8   0      140.13      114.92     28.78 o 
   7   8   0       64.01       16.55     21.78 o 
   8   8   0        2.15       -1.87     22.29 o 
   9   8   0        2.85      -22.34     22.34 o 
  10   8   0        0.03      -12.61     23.20 o 
  11   8   0      125.73       98.91     26.12 o 
  12   8   0        9.42       20.79     25.93 o 
  13   8   0       32.95       51.53     32.52 o 
  14   8   0       19.92      -14.94     32.27 o 
  15   8   0       15.65       21.42     38.51 o 
  16   8   0       40.17       58.34     37.50 o 
  17   8   0        1.49       10.62     37.72 o 
  18   8   0        0.04      -30.41     38.36 o 
  19   8   0        1.96       23.87     46.61 o 
   1   9   0       19.21       -9.12     36.52 o 
   2   9   0       57.74       32.16     35.77 o 
   3   9   0      138.39      144.91     32.16 o 
   4   9   0       55.66       40.71     30.32 o 
   5   9   0        4.07        3.30     30.72 o 
   6   9   0        5.54       -6.94     29.99 o 
   7   9   0       15.62        2.39     31.00 o 
   8   9   0      125.70      185.14     35.40 o 
   9   9   0       76.75       37.51     32.91 o 
  10   9   0        4.60        5.22     33.50 o 
  11   9   0       14.76       23.27     42.32 o 
  12   9   0       60.01       25.99     80.41 o 
  13   9   0       60.03       63.54     55.83 o 
 -28   1   1       81.58      119.10     34.46 o 
 -27   1   1       20.72       32.39     25.22 o 
 -26   1   1        7.46       20.70     22.47 o 
 -25   1   1        0.97      -15.66     15.66 o 
 -24   1   1       72.36       59.99     15.57 o 
 -23   1   1      358.87      458.43     28.15 o 
 -22   1   1      364.30      357.04     43.60 o 
 -21   1   1      285.61      264.45     17.25 o 
 -20   1   1      220.97      205.44     14.69 o 
 -19   1   1       17.74       36.14      9.68 o 
 -18   1   1      116.38      144.67     11.76 o 
 -17   1   1      719.49      716.96     30.59 o 
 -16   1   1     2086.18     1955.53     76.11 o 
 -15   1   1     2479.20     2228.23     85.89 o 
 -14   1   1      577.98      626.83     26.64 o 
 -13   1   1        0.05       19.80      9.72 o 
 -12   1   1       26.78       86.98      7.85 o 
 -11   1   1     5357.51     7083.52    267.49 o 
 -10   1   1      290.00      281.58     26.01 o 
  -9   1   1      251.81      231.91     23.76 o 
  -8   1   1      477.89      398.50     20.10 o 
  -7   1   1      588.47      533.59     21.89 o 
  -6   1   1        7.12       16.06      8.53 o 
  -5   1   1     1090.32     1027.00     46.39 o 
  -4   1   1     1464.27     1616.74     71.39 o 
  -3   1   1       52.64       76.10      6.58 o 
  -2   1   1     2043.39     2032.57     69.52 o 
  -1   1   1     7216.00     7934.10    267.04 o 
   0   1   1     7474.01     8428.45    283.32 o 
   1   1   1     7078.94     7991.54    268.90 o 
   2   1   1     3339.04     3657.33    123.64 o 
   3   1   1     1898.60     1618.72     55.33 o 
   4   1   1     8942.93     8829.72    297.39 o 
   5   1   1    10006.73     9835.91    331.29 o 
   6   1   1     8881.31     8894.11    299.80 o 
   7   1   1     7773.22     8366.63    282.22 o 
   8   1   1     6251.01     6499.42    219.47 o 
   9   1   1     1520.30     1704.58    126.92 o 
  10   1   1      119.22      170.67     19.09 o 
  11   1   1     2357.23     2211.99    109.52 o 
  12   1   1     4828.91     5022.88    260.01 o 
  13   1   1     4045.08     4475.08    283.99 o 
  14   1   1     2967.98     3893.80    149.23 o 
  15   1   1      271.76      208.62     15.05 o 
  16   1   1       46.33       35.89      8.20 o 
  17   1   1       55.91       59.80     15.98 o 
  18   1   1       80.11       76.11     16.31 o 
  19   1   1      142.16      195.43     18.57 o 
  20   1   1      172.92      209.64     15.17 o 
  21   1   1      106.61       97.00     13.13 o 
  22   1   1        3.48       -3.52     14.69 o 
  23   1   1       23.59       51.33     17.87 o 
  24   1   1       12.42       49.73     22.52 o 
  25   1   1        2.06      -16.36     34.74 o 
  26   1   1        4.40       -7.35     39.52 o 
  27   1   1        9.66        7.17     42.09 o 
  28   1   1       22.29      -17.19     52.02 o 
  29   1   1       19.58       96.13     56.70 o 
 -30   2   1       56.34       78.58     64.51 o 
 -29   2   1       14.05       27.97     31.69 o 
 -28   2   1        5.24       38.78     60.88 o 
 -27   2   1        0.01       -7.35     25.55 o 
 -26   2   1       26.06      103.05     53.76 o 
 -25   2   1        5.45      -10.05     19.23 o 
 -24   2   1       12.21       23.20     16.20 o 
 -23   2   1       52.65       39.69     20.00 o 
 -22   2   1       16.03       15.11     13.24 o 
 -21   2   1        1.03       21.14     12.74 o 
 -20   2   1        0.07        2.31     11.86 o 
 -19   2   1        6.78       -1.56     16.42 o 
 -18   2   1        5.98       16.35     19.42 o 
 -17   2   1       56.87       50.03     11.05 o 
 -16   2   1      209.11      229.03     56.47 o 
 -15   2   1       10.09       55.98      9.68 o 
 -14   2   1      125.27      143.12     31.38 o 
 -13   2   1       35.77       67.75     11.91 o 
 -12   2   1      289.00      371.28     35.20 o 
 -11   2   1      317.49      287.93     29.32 o 
 -10   2   1      248.90      277.36     35.89 o 
  -9   2   1       72.60       59.62      6.61 o 
  -8   2   1      219.04      235.98     17.40 o 
  -7   2   1      346.40      428.68     22.08 o 
  -6   2   1       78.67       52.46      5.88 o 
  -5   2   1      446.52      522.71     19.48 o 
  -4   2   1       65.14       76.63      8.03 o 
  -3   2   1      564.28      534.13     17.98 o 
  -2   2   1     3214.91     3608.70    111.56 o 
  -1   2   1      561.92      695.07     22.80 o 
   0   2   1     2319.10     2625.86     81.43 o 
   1   2   1       70.34       55.13      4.32 o 
   2   2   1     1330.94     1509.47     47.46 o 
   3   2   1      234.07      238.34     14.89 o 
   4   2   1     2169.20     1927.86     65.92 o 
   5   2   1      409.75      403.76     19.73 o 
   6   2   1        0.92       11.43      7.23 o 
   7   2   1      341.91      339.49     19.13 o 
   8   2   1      501.29      607.48     23.68 o 
   9   2   1       41.67       46.29      9.82 o 
  10   2   1        4.80        4.69      5.62 o 
  11   2   1      143.58      104.45      9.31 o 
  12   2   1      641.76      762.76     46.20 o 
  13   2   1        0.49      157.10     26.60 o 
  14   2   1      392.70      778.29     29.40 o 
  15   2   1       56.96       62.72      9.50 o 
  16   2   1       63.43       68.66     12.78 o 
  17   2   1      346.44      258.97     15.80 o 
  18   2   1       37.54       41.40     10.69 o 
  19   2   1       40.36       42.27     10.96 o 
  20   2   1       78.97       72.52     28.77 o 
  21   2   1       20.26       -0.25     18.61 o 
  22   2   1        0.06       32.43     22.10 o 
  23   2   1        7.83       19.44     19.56 o 
  24   2   1      103.53       76.48     24.21 o 
  25   2   1       36.57       30.56     25.89 o 
  26   2   1        2.05        9.83     39.06 o 
  27   2   1        0.80       25.18     42.83 o 
  28   2   1        0.03        2.76     50.09 o 
  29   2   1        1.05      -35.38     55.05 o 
  30   2   1       12.51       29.78     60.75 o 
  31   2   1       15.47      -60.38     73.98 o 
 -31   3   1        4.15       -4.60     68.37 o 
 -30   3   1        5.58        6.80     38.54 o 
 -29   3   1       18.68       59.03     36.10 o 
 -28   3   1       26.19       69.92     32.89 o 
 -27   3   1      203.51      228.96     34.29 o 
 -26   3   1       37.51        1.10     27.06 o 
 -25   3   1       50.05       74.58     30.37 o 
 -24   3   1       66.87      119.22     24.51 o 
 -23   3   1        9.69        1.23     18.75 o 
 -22   3   1       80.04      103.70     17.40 o 
 -21   3   1      214.30      160.23     17.42 o 
 -20   3   1      126.20      128.08     24.10 o 
 -19   3   1        9.52       17.78     12.41 o 
 -18   3   1      178.70      144.83     15.49 o 
 -17   3   1      884.90      949.93     46.67 o 
 -16   3   1     1070.92     1140.23     58.86 o 
 -15   3   1      779.67      885.59     65.26 o 
 -14   3   1      844.92      786.98     33.43 o 
 -13   3   1       86.35       41.64     16.25 o 
 -12   3   1     3679.98     3474.11    132.68 o 
 -11   3   1      113.60      129.68     12.38 o 
 -10   3   1     5906.80     5588.25    211.81 o 
  -9   3   1     3790.34     4235.79    144.41 o 
  -8   3   1     2410.28     2321.51     80.11 o 
  -7   3   1      227.72      295.42     13.10 o 
  -6   3   1       38.98       14.79      5.70 o 
  -5   3   1      154.44      169.82      8.07 o 
  -4   3   1     1555.98     1641.13     51.72 o 
  -3   3   1     4866.94     5762.21    178.02 o 
  -2   3   1     5557.09     6322.54    194.96 o 
  -1   3   1     1474.42     1418.82     45.07 o 
   0   3   1      401.41      377.57     13.72 o 
   1   3   1      369.62      255.04     10.20 o 
   2   3   1      774.51      947.18     33.78 o 
   3   3   1       43.75       38.03      4.69 o 
   4   3   1      297.66      300.52     14.14 o 
   5   3   1      240.98      355.05     14.94 o 
   6   3   1        4.23       11.24      8.87 o 
   7   3   1        0.21       -4.80      5.48 o 
   8   3   1      222.41      216.14     22.53 o 
   9   3   1      328.49      394.66     27.92 o 
  10   3   1      200.02      190.39     10.98 o 
  11   3   1      718.22      733.26     28.13 o 
  12   3   1      745.26      736.65     44.25 o 
  13   3   1      174.56      160.78     13.90 o 
  14   3   1      477.46      450.52     29.62 o 
  15   3   1       59.31       65.82     14.22 o 
  16   3   1      135.13      161.28     15.30 o 
  17   3   1      609.10      753.71     34.38 o 
  18   3   1      663.26      733.93     63.92 o 
  19   3   1      124.53      122.07     21.77 o 
  20   3   1       21.98       -9.08     18.29 o 
  21   3   1      105.59      154.67     25.12 o 
  22   3   1       44.25       27.83     47.74 o 
  23   3   1       13.03       26.19     24.68 o 
  24   3   1       79.15      115.76     36.94 o 
  25   3   1      149.02      207.08     89.42 o 
  26   3   1        3.50        0.90     33.68 o 
  27   3   1       34.34       91.90     50.18 o 
  28   3   1       42.80       97.05     59.46 o 
  29   3   1        7.41      -22.24     56.52 o 
  30   3   1        0.54       29.59     61.30 o 
 -30   4   1        5.27       26.59     46.41 o 
 -29   4   1        2.60       42.39     41.11 o 
 -28   4   1       29.74       61.07     84.00 o 
 -27   4   1        9.23       10.36     34.65 o 
 -26   4   1      170.37      264.77     37.96 o 
 -25   4   1       94.57       42.77     40.90 o 
 -24   4   1        1.59       34.02     25.95 o 
 -23   4   1       37.35       34.69     24.05 o 
 -22   4   1        5.77      -15.19     22.48 o 
 -21   4   1        0.06      -14.81     15.93 o 
 -20   4   1        7.78       -6.81     15.31 o 
 -19   4   1      157.21      147.62     18.40 o 
 -18   4   1      362.54      336.87     45.09 o 
 -17   4   1       85.76      156.43     44.56 o 
 -16   4   1       51.08       31.74     15.82 o 
 -15   4   1      270.61      343.91     24.03 o 
 -14   4   1      332.28      304.80     27.59 o 
 -13   4   1      186.52      141.92     22.17 o 
 -12   4   1      439.88      404.75     31.28 o 
 -11   4   1      367.18      369.65     18.87 o 
 -10   4   1       18.29       14.20      9.06 o 
  -9   4   1        0.12       -0.81      5.53 o 
  -8   4   1      622.60      653.87     24.08 o 
  -7   4   1     1274.16     1141.80     37.36 o 
  -6   4   1       83.09      118.65     13.07 o 
  -5   4   1       28.32       26.00      5.58 o 
  -4   4   1       11.77       12.20      5.25 o 
  -3   4   1       46.60       67.68      8.01 o 
  -2   4   1      200.57      133.74      9.72 o 
  -1   4   1     1282.68     1057.43     34.53 o 
   0   4   1     2242.22     2935.96     91.68 o 
   1   4   1      417.10      350.77     18.00 o 
   2   4   1     2515.46     3101.45     96.89 o 
   3   4   1      229.11      225.31     10.13 o 
   4   4   1      149.81      166.21     12.06 o 
   5   4   1       22.97       23.20      6.49 o 
   6   4   1      181.90      181.54     10.65 o 
   7   4   1       11.92       -7.56      7.56 o 
   8   4   1      208.50      181.39     10.91 o 
   9   4   1      199.35      167.06     10.79 o 
  10   4   1      408.45      462.14     28.12 o 
  11   4   1      356.51      283.57     34.29 o 
  12   4   1      265.48      253.06     16.36 o 
  13   4   1        0.10       -2.86      9.01 o 
  14   4   1     1236.96     1168.23     43.28 o 
  15   4   1        0.23        8.04     11.49 o 
  16   4   1      166.14      161.50     19.27 o 
  17   4   1      195.19      199.87     27.01 o 
  18   4   1        2.02       50.35     17.64 o 
  19   4   1      159.74      147.86     77.43 o 
  20   4   1      154.01      176.55     58.08 o 
  21   4   1       21.06       54.29     23.36 o 
  22   4   1        1.74       14.12     23.29 o 
  23   4   1       33.26       41.05     27.45 o 
  24   4   1       95.13      146.46     33.22 o 
  25   4   1        1.18       18.67     47.33 o 
  26   4   1       91.70       95.52     38.05 o 
  27   4   1       40.50       43.31     37.05 o 
  28   4   1        4.84       21.05     57.53 o 
  29   4   1        2.21      -33.18     64.88 o 
 -28   5   1       22.47       64.77     43.51 o 
 -27   5   1        0.82       51.29     40.57 o 
 -26   5   1       10.48      -22.48     35.15 o 
 -25   5   1       35.83       28.18     33.76 o 
 -24   5   1        1.34       26.55     55.46 o 
 -23   5   1      115.67      138.46     31.93 o 
 -22   5   1      228.22      298.63     35.56 o 
 -21   5   1      149.02      172.81     29.17 o 
 -20   5   1       44.01       25.60     20.07 o 
 -19   5   1        0.80        9.06     20.02 o 
 -18   5   1       14.52        5.56     16.50 o 
 -17   5   1       72.39       42.77     20.70 o 
 -16   5   1      292.15      274.37     23.05 o 
 -15   5   1      522.33      544.09     34.35 o 
 -14   5   1       90.55      119.97     16.93 o 
 -13   5   1       37.11       31.14     14.00 o 
 -12   5   1      486.06      420.08     28.18 o 
 -11   5   1     2521.55     2571.79    116.09 o 
 -10   5   1        5.12       10.37     10.52 o 
  -9   5   1      324.96      338.20     16.66 o 
  -8   5   1       37.72       49.80      8.38 o 
  -7   5   1        6.83       -3.46      6.73 o 
  -6   5   1       50.14       38.48      7.06 o 
  -5   5   1      483.70      560.51     30.92 o 
  -4   5   1      685.45      735.96     25.71 o 
  -3   5   1       45.16       43.24      7.67 o 
  -2   5   1      450.47      535.85     19.82 o 
  -1   5   1      869.07      661.58     23.36 o 
   0   5   1       95.03      100.28      7.89 o 
   1   5   1      181.84      216.76     10.78 o 
   2   5   1     1338.41     1365.53     44.27 o 
   3   5   1      137.74      108.20      8.22 o 
   4   5   1      504.00      481.62     18.10 o 
   5   5   1     1508.74     1395.19     50.07 o 
   6   5   1     1076.95     1109.73     40.62 o 
   7   5   1      748.17      691.37     27.45 o 
   8   5   1      638.59      562.83     40.56 o 
   9   5   1      125.77      111.19     10.85 o 
  10   5   1      181.86      159.66     12.36 o 
  11   5   1      415.18      369.38     27.66 o 
  12   5   1      455.76      485.12     30.48 o 
  13   5   1      337.43      351.43     31.81 o 
  14   5   1      929.24      857.20     39.26 o 
  15   5   1        0.04      -13.86     13.86 o 
  16   5   1       38.25       27.88     17.13 o 
  17   5   1       26.03       53.09     19.22 o 
  18   5   1       13.58       25.47     19.14 o 
  19   5   1       43.99      125.35     26.29 o 
  20   5   1      101.44       64.82     26.82 o 
  21   5   1       28.02       56.01     48.34 o 
  22   5   1       18.11       -5.23     28.40 o 
  23   5   1       52.17       79.60     55.05 o 
  24   5   1        0.05       41.98     34.49 o 
  25   5   1       33.83       61.04     45.03 o 
  26   5   1        3.18       13.07     41.02 o 
  27   5   1        0.33      -22.56     44.82 o 
 -26   6   1        2.93        3.67     44.08 o 
 -25   6   1        1.52       10.02     38.36 o 
 -24   6   1        8.72       88.85     37.78 o 
 -23   6   1       37.89       66.74     40.94 o 
 -22   6   1        0.71       -5.21     30.18 o 
 -21   6   1        6.25       -2.91     26.25 o 
 -20   6   1        9.73      -30.65     37.91 o 
 -19   6   1        4.92        4.13     24.16 o 
 -18   6   1        2.12       -7.21     18.81 o 
 -17   6   1        0.87       23.55     19.19 o 
 -16   6   1       27.28       43.33     19.11 o 
 -15   6   1       44.74       28.85     31.58 o 
 -14   6   1      146.99      166.95     23.84 o 
 -13   6   1      290.98      344.97     38.81 o 
 -12   6   1       14.54        8.58     15.52 o 
 -11   6   1       16.97      -13.11     14.90 o 
 -10   6   1      712.14      757.77     41.24 o 
  -9   6   1      815.17      775.32     41.78 o 
  -8   6   1      297.43      268.56     18.83 o 
  -7   6   1       90.23      109.73     17.46 o 
  -6   6   1      361.39      354.11     18.01 o 
  -5   6   1      240.25      245.64     15.00 o 
  -4   6   1      151.44      155.29     12.27 o 
  -3   6   1     1337.66     1224.68     41.16 o 
  -2   6   1     1593.50     1606.38     52.57 o 
  -1   6   1      622.59      714.26     26.12 o 
   0   6   1       43.80       14.03      9.25 o 
   1   6   1      186.48      162.62     14.98 o 
   2   6   1       26.81       61.41     10.43 o 
   3   6   1      375.38      367.29     18.36 o 
   4   6   1      709.49      773.87     31.09 o 
   5   6   1      147.14      204.12     14.22 o 
   6   6   1       25.57       20.29     10.14 o 
   7   6   1       66.44       48.99     11.13 o 
   8   6   1        0.17      -11.77     11.77 o 
   9   6   1      143.38      116.44     14.95 o 
  10   6   1       23.09        3.14     13.12 o 
  11   6   1        0.08       12.37     13.37 o 
  12   6   1      192.89      211.93     20.07 o 
  13   6   1      304.93      319.73     23.01 o 
  14   6   1        3.77      -14.05     15.89 o 
  15   6   1      599.34      587.62     64.31 o 
  16   6   1       13.39       -5.87     24.06 o 
  17   6   1       54.23       43.20     22.40 o 
  18   6   1       16.70       29.26     26.47 o 
  19   6   1        1.58       20.26     28.65 o 
  20   6   1       21.51       54.96     30.79 o 
  21   6   1      108.07      107.23     35.88 o 
  22   6   1       76.36      104.00     37.44 o 
  23   6   1        2.94       16.64     39.28 o 
  24   6   1       18.41       34.53     40.86 o 
  25   6   1        2.92       39.30     69.84 o 
 -23   7   1       41.44      102.78     54.04 o 
 -22   7   1       35.74       -1.75     39.40 o 
 -21   7   1       54.84       12.55     37.12 o 
 -20   7   1       34.24       35.01     34.78 o 
 -19   7   1        3.87       14.23     32.20 o 
 -18   7   1       32.30       11.24     29.33 o 
 -17   7   1      126.13      143.51     32.03 o 
 -16   7   1      126.69      124.65     26.07 o 
 -15   7   1       43.41       47.38     21.85 o 
 -14   7   1       73.72       59.51     21.83 o 
 -13   7   1      200.61      228.97     25.18 o 
 -12   7   1      272.17      272.99     26.45 o 
 -11   7   1      122.57      141.89     22.03 o 
 -10   7   1      581.70      628.65     48.88 o 
  -9   7   1        6.15       -4.73     18.34 o 
  -8   7   1       26.91       36.33     20.09 o 
  -7   7   1        9.81       35.00     17.74 o 
  -6   7   1      174.08      204.54     24.97 o 
  -5   7   1      127.05      111.34     19.06 o 
  -4   7   1       15.47       -0.26     16.61 o 
  -3   7   1       64.29       55.44     14.96 o 
  -2   7   1       26.13       21.21     13.92 o 
  -1   7   1      132.92      136.07     16.23 o 
   0   7   1      435.92      411.10     24.38 o 
   1   7   1      397.57      449.24     34.26 o 
   2   7   1       30.59       24.88     12.72 o 
   3   7   1       50.99       50.58     13.03 o 
   4   7   1      100.23      117.45     14.34 o 
   5   7   1      284.00      267.23     18.97 o 
   6   7   1     1014.85      926.67     42.57 o 
   7   7   1      964.48      949.81     55.18 o 
   8   7   1      190.77      227.59     20.17 o 
   9   7   1        0.00      -13.80     14.99 o 
  10   7   1       26.52       41.08     16.83 o 
  11   7   1      156.05      156.53     19.30 o 
  12   7   1      266.02      241.70     23.82 o 
  13   7   1      402.82      374.42     70.58 o 
  14   7   1       41.40       64.31     21.92 o 
  15   7   1      170.36      227.58     28.28 o 
  16   7   1       14.94       15.11     24.11 o 
  17   7   1       12.28       -0.29     30.43 o 
  18   7   1       55.95       72.33     33.85 o 
  19   7   1       51.72       77.71     70.90 o 
  20   7   1        5.15      -28.27     37.79 o 
  21   7   1        0.15      -16.28     40.81 o 
  22   7   1        4.26       11.05     45.88 o 
 -19   8   1       12.31        5.41     44.54 o 
 -18   8   1       18.10       22.19     40.98 o 
 -17   8   1       19.56       61.15     39.41 o 
 -16   8   1        4.44       60.48     65.20 o 
 -15   8   1       37.49       10.15     34.23 o 
 -14   8   1       79.29       63.69     30.22 o 
 -13   8   1        4.63       13.60     26.43 o 
 -12   8   1       71.10       75.71     26.40 o 
 -11   8   1       26.34       35.09     26.99 o 
 -10   8   1        0.34       -5.71     23.52 o 
  -9   8   1       48.28       22.39     23.22 o 
  -8   8   1      192.61      184.05     26.90 o 
  -7   8   1      300.62      252.49     28.08 o 
  -6   8   1       58.37       63.65     27.04 o 
  -5   8   1       23.41       23.03     21.14 o 
  -4   8   1       64.17       41.37     21.83 o 
  -3   8   1       47.53       28.30     22.40 o 
  -2   8   1      301.26      263.14     34.76 o 
  -1   8   1      526.33      615.58     53.37 o 
   0   8   1      113.89      148.07     20.85 o 
   1   8   1        4.24       -9.48     17.45 o 
   2   8   1       30.28       23.24     18.80 o 
   3   8   1      103.48      144.16     24.18 o 
   4   8   1      104.94      118.97     23.18 o 
   5   8   1      199.39      150.29     33.85 o 
   6   8   1      123.20      131.25     25.18 o 
   7   8   1        0.99       10.64     19.49 o 
   8   8   1        1.53      -13.80     19.33 o 
   9   8   1        1.14       11.11     20.50 o 
  10   8   1       57.27       98.53     22.79 o 
  11   8   1       84.38       92.72     26.06 o 
  12   8   1       38.39       85.92     27.21 o 
  13   8   1       27.66        3.09     27.76 o 
  14   8   1       80.36      102.45     35.51 o 
  15   8   1       26.39        0.48     33.55 o 
  16   8   1        5.71        2.96     38.00 o 
  17   8   1        2.28      -26.81     39.66 o 
  18   8   1       18.40       68.54     45.05 o 
 -13   9   1        2.42       31.91     46.50 o 
 -12   9   1       38.58       42.45     36.90 o 
 -11   9   1      120.54      121.56     36.64 o 
 -10   9   1        3.00       14.47     33.37 o 
  -9   9   1      272.54      250.41     37.30 o 
  -8   9   1       47.62       51.26     30.86 o 
  -7   9   1        0.14      -29.89     29.89 o 
  -6   9   1       11.45       10.18     30.19 o 
  -5   9   1        0.07      -12.76     29.00 o 
  -4   9   1       39.25       54.81     30.15 o 
  -3   9   1       27.14       65.94     41.56 o 
  -2   9   1        6.81       17.53     30.57 o 
  -1   9   1       27.92       13.92     35.58 o 
   0   9   1       10.21       -1.26     36.00 o 
   1   9   1        8.04       67.51     36.58 o 
   2   9   1        9.04       25.21     59.28 o 
   3   9   1       40.53       53.73     38.41 o 
   4   9   1        1.58       31.37     31.06 o 
   5   9   1       22.67        7.18     29.35 o 
   6   9   1        1.47      -13.10     30.92 o 
   7   9   1        2.47      -26.87     30.34 o 
   8   9   1        0.75       -1.97     32.80 o 
   9   9   1       10.52       18.84     40.05 o 
  10   9   1       37.75       13.81     39.36 o 
  11   9   1       21.65      -32.92     41.87 o 
  12   9   1        3.44      -23.98     43.04 o 
 -29   0   2       88.62       62.86     40.90 o 
 -28   0   2       39.45       64.97     33.64 o 
 -27   0   2       88.64      117.45     29.68 o 
 -26   0   2      228.27      276.62     38.78 o 
 -25   0   2        2.20       15.62     23.71 o 
 -24   0   2      276.35      356.46     31.09 o 
 -23   0   2       74.76       59.46     18.68 o 
 -22   0   2      424.92      447.17     32.93 o 
 -21   0   2       36.30       83.07     16.25 o 
 -20   0   2       19.67        2.97     15.53 o 
 -19   0   2        2.13      -12.48     12.48 o 
 -18   0   2      203.18      176.59     17.68 o 
 -17   0   2      449.78      520.51     33.62 o 
 -16   0   2     1344.64     1341.76     75.37 o 
 -15   0   2     2807.38     2525.90    137.43 o 
 -14   0   2      658.18      608.33     50.96 o 
 -13   0   2      614.66      631.24     37.38 o 
 -12   0   2     3246.88     3503.16    188.57 o 
 -11   0   2     4545.08     4154.63    222.82 o 
 -10   0   2     3782.00     3773.09    202.61 o 
  -9   0   2     3426.21     3346.24    179.67 o 
  -8   0   2     3995.53     3847.70    206.22 o 
  -7   0   2     1988.87     1646.99     89.15 o 
  -6   0   2      316.81      381.58     22.88 o 
  -5   0   2     6447.82     7241.40    385.95 o 
  -4   0   2     9306.02     9864.63    525.36 o 
  -3   0   2    11432.86    11601.20    617.76 o 
  -2   0   2    11487.24    11958.52    636.67 o 
  -1   0   2     2195.82     2247.68    120.73 o 
   0   0   2      901.90     1044.68     57.24 o 
   1   0   2     5419.37     5819.71    253.43 o 
   2   0   2     4511.52     4982.49    217.03 o 
   3   0   2       87.83      164.08     13.13 o 
   4   0   2      778.63      756.17     34.18 o 
   5   0   2      498.97      593.22     27.76 o 
   6   0   2       28.37       21.93      5.35 o 
   7   0   2       42.76      100.35      7.85 o 
   8   0   2     1287.65     1374.51     61.24 o 
   9   0   2     2697.78     3123.09    136.64 o 
  10   0   2       18.26       30.22      7.71 o 
  11   0   2     2851.23     2366.99    105.09 o 
  12   0   2     4972.84     4623.45    202.70 o 
  13   0   2     2483.64     2689.53    118.99 o 
  14   0   2        5.83       79.00     17.68 o 
  15   0   2       13.74        4.28      9.82 o 
  16   0   2      141.87      111.04     14.50 o 
  17   0   2        4.79      -10.91     10.91 o 
  18   0   2     1465.39     1245.11     71.49 o 
  19   0   2     1556.80     1597.10     93.78 o 
  20   0   2       77.68       81.87     18.36 o 
  21   0   2       24.61        5.42     27.75 o 
  22   0   2       48.61       75.17     35.57 o 
  23   0   2       68.80       86.94     35.84 o 
  24   0   2       98.15      131.14     39.33 o 
  25   0   2      295.60      375.97     56.34 o 
  26   0   2       35.05      -30.88     41.08 o 
  27   0   2        7.90       64.88     47.88 o 
 -30   1   2       21.54       53.85     43.01 o 
 -29   1   2        9.97       58.82     39.33 o 
 -28   1   2      137.40      124.80     36.94 o 
 -27   1   2      295.43      316.95     42.13 o 
 -26   1   2        2.64       -2.59     17.15 o 
 -25   1   2      171.67      241.88     21.79 o 
 -24   1   2       37.53       80.45     15.99 o 
 -23   1   2      507.09      553.52     31.66 o 
 -22   1   2      369.92      285.18     21.12 o 
 -21   1   2      121.73      146.33     16.25 o 
 -20   1   2      149.78      177.68     13.85 o 
 -19   1   2        5.51       15.13     13.20 o 
 -18   1   2       14.70       21.08      8.15 o 
 -17   1   2       23.61       25.39      7.81 o 
 -16   1   2       88.43       78.11     12.01 o 
 -15   1   2      152.22      122.87      9.84 o 
 -14   1   2        1.16       -1.76      5.91 o 
 -13   1   2       53.74       66.16      8.88 o 
 -12   1   2      164.31      139.75      9.29 o 
 -11   1   2        1.77       12.88      6.10 o 
 -10   1   2      199.01      177.89     10.46 o 
  -9   1   2        1.75       -4.53      4.53 o 
  -8   1   2       99.98      103.51      9.22 o 
  -7   1   2        9.90       -3.36      5.29 o 
  -6   1   2       31.03       41.39     10.93 o 
  -5   1   2      690.22      797.83     36.52 o 
  -4   1   2       89.85      165.34      7.34 o 
  -3   1   2     1553.44     1709.12     65.58 o 
  -2   1   2     1004.37     1068.01     41.34 o 
  -1   1   2     2171.60     2224.22     75.47 o 
   0   1   2     9136.70     9864.36    331.94 o 
   1   1   2     4311.24     4380.78    147.88 o 
   2   1   2    85180.71    88122.03   2700.86 o 
   3   1   2    24591.48    24319.03    745.06 o 
   4   1   2        5.17       21.61      5.93 o 
   5   1   2      359.50      374.60     14.60 o 
   6   1   2      187.44      140.14      6.41 o 
   7   1   2      722.79      707.16     23.31 o 
   8   1   2     1048.65     1197.16     38.36 o 
   9   1   2       15.13       37.56      6.11 o 
  10   1   2      571.65      620.72     27.04 o 
  11   1   2      526.50      687.34     26.00 o 
  12   1   2       82.18      105.56      8.02 o 
  13   1   2      139.56      130.94     13.29 o 
  14   1   2       50.24       46.06      7.25 o 
  15   1   2     1334.21     1260.39     45.32 o 
  16   1   2      212.36      191.38     11.58 o 
  17   1   2      209.64      141.41     14.70 o 
  18   1   2      272.68      305.62     17.26 o 
  19   1   2       43.40       34.69     12.36 o 
  20   1   2       62.10       89.13     15.10 o 
  21   1   2      182.26      198.19     49.64 o 
  22   1   2      438.81      393.36     36.35 o 
  23   1   2        7.29       22.14     35.43 o 
  24   1   2       56.44       38.06     26.73 o 
  25   1   2        0.68        4.14     36.03 o 
  26   1   2        6.14       83.81     40.71 o 
  27   1   2       11.78      -17.09     47.51 o 
  28   1   2       21.90       28.86     52.38 o 
  29   1   2       23.91        3.77     61.67 o 
 -31   2   2      176.88      217.44     56.98 o 
 -30   2   2       72.57       67.09     43.10 o 
 -29   2   2       43.08       49.89     31.44 o 
 -28   2   2      160.04      174.91     32.79 o 
 -27   2   2       18.97       21.12     26.96 o 
 -26   2   2        1.78       29.62     20.25 o 
 -25   2   2       44.80       25.36     16.48 o 
 -24   2   2      170.93      179.33     19.84 o 
 -23   2   2      151.61      133.98     17.83 o 
 -22   2   2       38.61        9.79     13.45 o 
 -21   2   2      518.00      617.87     34.02 o 
 -20   2   2      204.47      212.54     17.97 o 
 -19   2   2      154.15       99.41     15.06 o 
 -18   2   2       29.89       34.13     10.44 o 
 -17   2   2      315.90      319.04     32.05 o 
 -16   2   2      939.18      965.93     48.24 o 
 -15   2   2      522.59      531.99     23.68 o 
 -14   2   2      166.86      153.86     10.42 o 
 -13   2   2       64.22       46.62      7.09 o 
 -12   2   2       48.52       57.28      9.55 o 
 -11   2   2      804.22      818.47     38.94 o 
 -10   2   2     2426.98     2358.00    104.82 o 
  -9   2   2     4068.70     3891.32    170.72 o 
  -8   2   2      556.92      618.58     30.04 o 
  -7   2   2       15.23       49.26      7.58 o 
  -6   2   2       79.18      133.09     12.91 o 
  -5   2   2      797.39      704.43     33.01 o 
  -4   2   2    10710.21    11260.75    423.89 o 
  -3   2   2    13236.22    15033.87    505.90 o 
  -2   2   2     2878.13     3364.92    114.13 o 
  -1   2   2       95.43      122.30      7.85 o 
   0   2   2        6.42       -4.06      4.06 o 
   1   2   2      344.20      206.35     12.16 o 
   2   2   2      890.66     1018.85     69.56 o 
   3   2   2     3399.35     3469.48    117.70 o 
   4   2   2     3865.69     3484.93    118.22 o 
   5   2   2     1121.28     1513.57     52.15 o 
   6   2   2       58.09       89.44      6.61 o 
   7   2   2      182.43      189.24     11.57 o 
   8   2   2       70.79       97.03      7.26 o 
   9   2   2       13.22       -5.43      5.43 o 
  10   2   2        5.94       -3.03      6.54 o 
  11   2   2       29.90        9.67      5.97 o 
  12   2   2        8.98       15.49      6.33 o 
  13   2   2       38.80       21.70      7.87 o 
  14   2   2      648.47      658.38     25.74 o 
  15   2   2        0.06       13.55      7.68 o 
  16   2   2     1086.76      935.91     35.26 o 
  17   2   2      756.06      788.48     35.52 o 
  18   2   2        0.23       20.58     11.79 o 
  19   2   2       19.30        8.83     13.98 o 
  20   2   2      135.29      147.17     23.40 o 
  21   2   2      103.38      123.51     18.68 o 
  22   2   2       83.94      122.46     24.55 o 
  23   2   2      352.99      364.81     35.44 o 
  24   2   2       84.57      110.83     40.80 o 
  25   2   2        2.01      -25.27     39.79 o 
  26   2   2       22.16      -23.80     44.39 o 
  27   2   2        2.25       60.65     49.99 o 
  28   2   2        0.18       71.32     53.21 o 
  29   2   2       14.23        9.47     57.44 o 
  30   2   2       11.17       17.19     61.85 o 
  31   2   2        7.49        5.24     72.60 o 
 -31   3   2        1.44       47.87     42.72 o 
 -30   3   2       52.86       67.37     35.90 o 
 -29   3   2       87.15       68.68     32.06 o 
 -28   3   2        2.17       -3.38     29.43 o 
 -27   3   2       84.97       51.90     79.31 o 
 -26   3   2        9.35      -26.49     31.84 o 
 -25   3   2       11.37       28.80     30.37 o 
 -24   3   2        1.67        6.77     26.09 o 
 -23   3   2      246.66      199.51     20.86 o 
 -22   3   2       46.51       14.37     14.33 o 
 -21   3   2       15.94       21.58     16.72 o 
 -20   3   2        5.04       43.79     14.04 o 
 -19   3   2       32.78       95.05     18.03 o 
 -18   3   2      267.45      271.93     32.53 o 
 -17   3   2      320.71      339.16     22.38 o 
 -16   3   2       15.17       12.80     11.34 o 
 -15   3   2       47.54       35.94     12.47 o 
 -14   3   2       32.72       57.44     10.99 o 
 -13   3   2      303.84      366.46     44.92 o 
 -12   3   2      586.08      541.04     90.64 o 
 -11   3   2       34.86       53.78     13.54 o 
 -10   3   2      154.14      113.65     24.54 o 
  -9   3   2      567.03      641.42     32.13 o 
  -8   3   2        4.11       -3.95      7.51 o 
  -7   3   2       89.24       53.24      9.00 o 
  -6   3   2      288.49      292.90     12.55 o 
  -5   3   2     1105.74     1271.78     44.62 o 
  -4   3   2      444.23      647.77     24.02 o 
  -3   3   2      132.07      151.21     12.06 o 
  -2   3   2      454.73      536.53     20.44 o 
  -1   3   2        0.02       -1.20      5.10 o 
   0   3   2      632.81      565.53     21.48 o 
   1   3   2      853.86     1073.32     38.08 o 
   2   3   2     7883.13     7906.03    267.00 o 
   3   3   2     3797.23     3213.48    109.57 o 
   4   3   2        1.08        0.52      5.62 o 
   5   3   2        8.78       -4.27      7.72 o 
   6   3   2        0.22        4.16      5.71 o 
   7   3   2       13.29       10.96      9.05 o 
   8   3   2       52.71      102.08      8.18 o 
   9   3   2      116.43       69.96      8.03 o 
  10   3   2        9.70       13.71      6.95 o 
  11   3   2        3.05       16.89      7.11 o 
  12   3   2      131.46      153.21     15.54 o 
  13   3   2      289.24      290.67     15.63 o 
  14   3   2      107.53       89.42     11.83 o 
  15   3   2      749.93      724.05     31.65 o 
  16   3   2        7.61       13.24     11.81 o 
  17   3   2       39.04       60.08     13.64 o 
  18   3   2       33.88       25.48     16.75 o 
  19   3   2       38.28       33.80     16.58 o 
  20   3   2       48.68       18.41     19.38 o 
  21   3   2       23.11        8.39     21.52 o 
  22   3   2       82.21      145.74     65.02 o 
  23   3   2        0.23       -8.04     25.70 o 
  24   3   2       22.63       52.80     26.42 o 
  25   3   2        0.03       35.57     40.25 o 
  26   3   2        1.41       15.53     46.59 o 
  27   3   2        0.22       40.07     54.96 o 
  28   3   2        5.12       -4.87     54.41 o 
  29   3   2        0.16       33.45     58.72 o 
  30   3   2        0.50      -41.72     70.76 o 
 -30   4   2        0.68      -36.91     41.27 o 
 -29   4   2        5.24       -0.39     39.24 o 
 -28   4   2        2.35      -19.00     34.18 o 
 -27   4   2       54.26       82.74     33.73 o 
 -26   4   2      165.77      179.06     33.37 o 
 -25   4   2       59.96       96.62     29.80 o 
 -24   4   2        0.30       -6.26     23.47 o 
 -23   4   2       19.13       -0.43     17.38 o 
 -22   4   2      246.81      236.12     43.99 o 
 -21   4   2       38.31       56.23     17.57 o 
 -20   4   2      190.21      168.07     19.04 o 
 -19   4   2      116.93      131.38     18.12 o 
 -18   4   2        0.13       12.75     13.83 o 
 -17   4   2       15.20       20.25     13.80 o 
 -16   4   2       53.73       74.13     14.59 o 
 -15   4   2      369.92      355.52     23.73 o 
 -14   4   2      717.21      790.51     40.67 o 
 -13   4   2      173.75      214.63     17.67 o 
 -12   4   2      147.91      108.58     13.23 o 
 -11   4   2      736.09      772.68     38.92 o 
 -10   4   2      652.35      779.76     40.42 o 
  -9   4   2       94.86      141.20      9.72 o 
  -8   4   2     1549.61     1320.16     46.96 o 
  -7   4   2      610.32      461.07     24.89 o 
  -6   4   2      391.61      388.63     16.33 o 
  -5   4   2     1290.08     1038.27     37.29 o 
  -4   4   2      902.47      940.81     34.06 o 
  -3   4   2     1733.93     1853.89     64.43 o 
  -2   4   2     2716.19     3116.08    106.75 o 
  -1   4   2     1039.92     1078.40     38.72 o 
   0   4   2       11.72       20.61      6.10 o 
   1   4   2      811.08      685.17     26.00 o 
   2   4   2     1084.85     1059.47     38.23 o 
   3   4   2      435.20      519.36     25.97 o 
   4   4   2      445.65      489.69     19.93 o 
   5   4   2      785.06      681.19     50.10 o 
   6   4   2      318.25      325.00     31.36 o 
   7   4   2        0.09       -3.13      6.74 o 
   8   4   2       39.96       23.44      7.28 o 
   9   4   2       61.99       74.10      8.72 o 
  10   4   2       39.92       50.11      8.64 o 
  11   4   2        0.21       -0.69      8.20 o 
  12   4   2      112.23      145.44     16.68 o 
  13   4   2       61.90       81.88     19.04 o 
  14   4   2      280.19      328.34     33.08 o 
  15   4   2      105.80      149.40     25.22 o 
  16   4   2        0.29       11.69     13.42 o 
  17   4   2       64.96       79.01     18.77 o 
  18   4   2      250.31      279.32     56.31 o 
  19   4   2       97.52       68.21     21.23 o 
  20   4   2        9.33      -12.61     19.24 o 
  21   4   2       59.11       58.83     26.19 o 
  22   4   2       22.43       61.89     28.19 o 
  23   4   2       18.48       25.45     30.06 o 
  24   4   2       94.16      146.48     44.25 o 
  25   4   2       67.07       67.13     35.86 o 
  26   4   2        0.02        6.62     53.21 o 
  27   4   2        0.08       34.83     59.00 o 
  28   4   2       23.37       48.06     60.75 o 
 -28   5   2        1.60       23.69     44.34 o 
 -27   5   2        1.43       -7.63     36.32 o 
 -26   5   2       35.56       40.29     35.94 o 
 -25   5   2       70.92      121.68     35.58 o 
 -24   5   2       46.43       14.52     28.17 o 
 -23   5   2        0.13       27.22     26.05 o 
 -22   5   2       21.02       39.21     25.30 o 
 -21   5   2       57.20       62.58     24.71 o 
 -20   5   2       63.83       85.42     20.13 o 
 -19   5   2      114.89      134.62     20.64 o 
 -18   5   2      147.93      142.13     20.32 o 
 -17   5   2      122.94      131.16     19.82 o 
 -16   5   2       99.73       90.08     17.07 o 
 -15   5   2        4.95       -1.08     15.38 o 
 -14   5   2      447.97      389.32     26.40 o 
 -13   5   2      285.22      254.12     21.03 o 
 -12   5   2       47.18       34.83     16.07 o 
 -11   5   2      589.73      735.32     62.10 o 
 -10   5   2       14.52        7.72     15.29 o 
  -9   5   2      338.48      362.34     23.43 o 
  -8   5   2        0.69       -0.17      7.78 o 
  -7   5   2       42.06       29.81      7.79 o 
  -6   5   2      345.33      355.06     16.34 o 
  -5   5   2      166.48      227.18     12.61 o 
  -4   5   2       18.44        1.91      6.98 o 
  -3   5   2       87.76      113.65      9.46 o 
  -2   5   2      606.85      584.82     26.20 o 
  -1   5   2      455.83      457.96     19.59 o 
   0   5   2      262.75      179.70     11.09 o 
   1   5   2       58.31      220.05     16.22 o 
   2   5   2     1346.62     1757.08     61.90 o 
   3   5   2       10.65       -9.16     13.42 o 
   4   5   2      273.24      403.67     18.09 o 
   5   5   2      109.17      119.89     10.25 o 
   6   5   2       65.37       35.86      8.92 o 
   7   5   2       14.86       12.90      8.44 o 
   8   5   2        4.94        4.86      8.59 o 
   9   5   2      115.73       99.50     14.62 o 
  10   5   2      407.43      386.04     18.98 o 
  11   5   2      418.34      465.70     46.95 o 
  12   5   2       20.62       22.47     11.22 o 
  13   5   2      198.94      230.28     40.67 o 
  14   5   2       46.35       58.29     26.80 o 
  15   5   2       14.65        3.75     16.33 o 
  16   5   2      345.65      396.75     29.91 o 
  17   5   2       34.79       34.06     19.39 o 
  18   5   2       12.80       16.94     19.50 o 
  19   5   2       19.56       32.54     21.31 o 
  20   5   2       17.14        7.17     22.51 o 
  21   5   2       31.71       22.35     31.09 o 
  22   5   2       44.26       77.51     32.68 o 
  23   5   2       52.64       82.15     35.65 o 
  24   5   2       12.74       30.59     44.20 o 
  25   5   2       10.30       43.11     37.75 o 
  26   5   2       19.96       -3.77     70.95 o 
  27   5   2       37.13       73.61     73.70 o 
 -26   6   2        0.31        4.33     43.09 o 
 -25   6   2        2.12      -37.91     37.91 o 
 -24   6   2        0.32      -33.63     33.63 o 
 -23   6   2       14.22       -3.14     31.67 o 
 -22   6   2        1.17        2.93     52.29 o 
 -21   6   2       32.69       52.27     36.67 o 
 -20   6   2        9.92       33.76     23.01 o 
 -19   6   2        5.31       10.59     20.26 o 
 -18   6   2       16.32       16.70     19.04 o 
 -17   6   2      116.38       97.91     21.08 o 
 -16   6   2      296.16      278.59     25.81 o 
 -15   6   2      150.06      195.02     22.57 o 
 -14   6   2        1.98      -15.77     15.77 o 
 -13   6   2       21.77       29.50     16.65 o 
 -12   6   2       34.47       37.23     15.92 o 
 -11   6   2      115.44       86.35     23.56 o 
 -10   6   2      471.89      449.96     37.69 o 
  -9   6   2     1700.77     1697.22     79.78 o 
  -8   6   2       56.33       52.38     15.07 o 
  -7   6   2       19.58       21.60     14.27 o 
  -6   6   2       32.80       47.86     14.22 o 
  -5   6   2      499.25      538.80     23.56 o 
  -4   6   2      824.45      785.25     34.24 o 
  -3   6   2      322.53      330.45     18.90 o 
  -2   6   2       82.49       76.80     10.56 o 
  -1   6   2       10.62       36.92      9.97 o 
   0   6   2        8.89       -9.20      9.22 o 
   1   6   2      131.02      161.00     18.37 o 
   2   6   2      270.40      270.55     24.75 o 
   3   6   2      341.53      330.76     17.56 o 
   4   6   2       57.41       44.66     10.59 o 
   5   6   2       87.90      101.56     12.21 o 
   6   6   2      308.01      269.05     16.43 o 
   7   6   2      185.97      233.32     23.20 o 
   8   6   2       94.12      118.29     13.88 o 
   9   6   2       12.71       25.90     11.66 o 
  10   6   2       39.09       49.97     14.32 o 
  11   6   2      220.43      212.94     19.39 o 
  12   6   2      164.70      136.99     17.85 o 
  13   6   2       68.14       83.09     28.21 o 
  14   6   2      281.43      373.03     61.52 o 
  15   6   2       14.24       -3.94     18.71 o 
  16   6   2       28.64       26.97     20.43 o 
  17   6   2       46.50       38.43     20.75 o 
  18   6   2      100.30      204.92     28.07 o 
  19   6   2      165.06      200.87     36.21 o 
  20   6   2       77.62       78.32     34.45 o 
  21   6   2        5.12        1.13     51.37 o 
  22   6   2        5.99       36.13     38.31 o 
  23   6   2       13.58     -106.81    133.99 o 
  24   6   2        1.84       -6.63     44.50 o 
  25   6   2        8.26       20.86     71.04 o 
 -23   7   2       22.73      101.14     44.26 o 
 -22   7   2       37.98       57.02     38.55 o 
 -21   7   2       61.27       23.93     35.23 o 
 -20   7   2        9.68       -7.32     33.21 o 
 -19   7   2        9.28        7.62     31.16 o 
 -18   7   2       70.61       62.99     26.49 o 
 -17   7   2      114.65      145.41     26.71 o 
 -16   7   2       18.29       38.16     22.69 o 
 -15   7   2        1.40       -0.80     25.11 o 
 -14   7   2        9.03       -1.39     20.93 o 
 -13   7   2        5.86        5.61     20.62 o 
 -12   7   2      103.97       67.07     25.04 o 
 -11   7   2      116.69       99.20     21.60 o 
 -10   7   2       17.98        1.81     18.48 o 
  -9   7   2       85.66       99.23     20.42 o 
  -8   7   2      242.54      209.01     22.75 o 
  -7   7   2      150.40      195.24     29.19 o 
  -6   7   2        3.05        5.29     17.16 o 
  -5   7   2        0.35       11.71     16.99 o 
  -4   7   2       46.28       49.90     17.70 o 
  -3   7   2      199.97      152.53     37.25 o 
  -2   7   2      295.90      325.56     21.99 o 
  -1   7   2      327.15      379.91     23.53 o 
   0   7   2      183.42      188.32     22.81 o 
   1   7   2       16.27       14.98     12.04 o 
   2   7   2       83.72       61.83     13.25 o 
   3   7   2      167.48      208.24     25.79 o 
   4   7   2      467.08      440.41     23.13 o 
   5   7   2      434.25      399.84     25.01 o 
   6   7   2      236.55      287.42     32.98 o 
   7   7   2      131.40      147.62     18.36 o 
   8   7   2        3.90       -7.74     15.24 o 
   9   7   2       50.44       45.25     16.83 o 
  10   7   2      135.48      168.23     20.38 o 
  11   7   2      114.36       96.69     21.53 o 
  12   7   2      126.69      172.51     24.49 o 
  13   7   2      149.80      139.36     23.91 o 
  14   7   2        0.13       -9.63     23.01 o 
  15   7   2       15.32       13.40     23.82 o 
  16   7   2       35.18       35.14     27.27 o 
  17   7   2        7.92      -22.83     27.55 o 
  18   7   2       27.90       30.10     29.87 o 
  19   7   2        0.22      -19.49     37.80 o 
  20   7   2        6.92       58.09     42.21 o 
  21   7   2        0.86        0.85     45.42 o 
  22   7   2        7.42      -21.96     67.27 o 
 -19   8   2        1.56        7.54     44.10 o 
 -18   8   2        9.40       49.69     42.41 o 
 -17   8   2       15.58       33.37     37.22 o 
 -16   8   2       10.48       10.08     30.98 o 
 -15   8   2       15.54        2.60     29.53 o 
 -14   8   2       37.52       47.90     27.72 o 
 -13   8   2       32.75       50.00     26.43 o 
 -12   8   2        3.84       12.15     25.40 o 
 -11   8   2      132.89      160.14     27.69 o 
 -10   8   2      288.39      284.19     30.72 o 
  -9   8   2       18.40       22.98     23.58 o 
  -8   8   2      204.22      198.26     27.37 o 
  -7   8   2       13.79       19.97     21.82 o 
  -6   8   2       25.70       36.03     22.02 o 
  -5   8   2       12.98       17.80     21.17 o 
  -4   8   2       97.13      116.42     23.19 o 
  -3   8   2      214.87      230.77     26.71 o 
  -2   8   2       75.27       90.49     26.98 o 
  -1   8   2       28.84        3.19     20.63 o 
   0   8   2        8.64        1.22     20.76 o 
   1   8   2        0.75       -7.13     18.41 o 
   2   8   2       30.71       19.35     19.39 o 
   3   8   2       32.77       49.63     22.73 o 
   4   8   2       29.11        6.46     21.97 o 
   5   8   2        0.34       11.87     21.43 o 
   6   8   2        3.05       -0.59     19.11 o 
   7   8   2        2.02       -1.33     19.83 o 
   8   8   2        5.49        2.56     20.88 o 
   9   8   2        0.51        8.42     24.04 o 
  10   8   2       42.42       71.42     25.29 o 
  11   8   2       15.50       39.05     26.12 o 
  12   8   2        4.48       10.59     27.44 o 
  13   8   2       27.85      119.18     55.30 o 
  14   8   2        2.11      -10.22     28.90 o 
  15   8   2        0.82        6.22     30.05 o 
  16   8   2        3.35       13.40     32.39 o 
  17   8   2       40.96       50.23     43.57 o 
 -13   9   2      132.13      149.74     40.08 o 
 -12   9   2       70.69       93.83     36.94 o 
 -11   9   2      279.79      272.78     38.99 o 
 -10   9   2       22.86        1.38     32.90 o 
  -9   9   2       12.72       23.68     32.53 o 
  -8   9   2        3.32      -27.77     30.74 o 
  -7   9   2       37.54       48.53     31.26 o 
  -6   9   2      144.20      147.73     33.17 o 
  -5   9   2       77.31       85.08     31.42 o 
  -4   9   2       13.37       32.75     29.52 o 
  -3   9   2        0.08       11.43     29.26 o 
  -2   9   2        5.73      -12.12     29.23 o 
  -1   9   2       29.82        2.51     30.05 o 
   0   9   2       40.58        4.14     37.62 o 
   1   9   2       19.07       28.98     62.49 o 
   2   9   2       13.59       21.25     38.18 o 
   3   9   2      113.76      100.01     40.31 o 
   4   9   2        7.82       11.35     39.74 o 
   5   9   2       64.51       59.87     33.42 o 
   6   9   2       18.48       44.25     34.58 o 
   7   9   2       10.72      -16.37     36.98 o 
   8   9   2       27.12       65.32     40.03 o 
   9   9   2       50.86       17.70     40.70 o 
  10   9   2       70.40       90.72     43.60 o 
  11   9   2       57.39       30.83     46.18 o 
 -32   1   3       33.44       34.19     55.42 o 
 -31   1   3      119.53      108.26     47.60 o 
 -30   1   3      100.65      171.40     46.32 o 
 -29   1   3        3.43        1.68     30.14 o 
 -28   1   3       26.79       -9.58     22.47 o 
 -27   1   3       41.33       71.57     34.69 o 
 -26   1   3       52.67       29.95     16.77 o 
 -25   1   3       90.16       90.56     17.33 o 
 -24   1   3      110.82       88.86     16.19 o 
 -23   1   3       91.47       62.47     14.37 o 
 -22   1   3       23.68       35.03     12.53 o 
 -21   1   3       34.48       35.38     12.12 o 
 -20   1   3      265.45      255.34     18.40 o 
 -19   1   3      226.07      249.55     15.34 o 
 -18   1   3       49.06       47.10     12.77 o 
 -17   1   3        3.88       -3.89      7.64 o 
 -16   1   3       30.14       24.67     12.84 o 
 -15   1   3      220.34      200.79     11.88 o 
 -14   1   3      286.08      326.53     17.07 o 
 -13   1   3       19.83       19.12      6.33 o 
 -12   1   3      231.37      204.80     18.42 o 
 -11   1   3      533.98      500.89     21.41 o 
 -10   1   3      118.54      122.56     13.12 o 
  -9   1   3     1307.09     1256.19     49.30 o 
  -8   1   3        5.78       11.07      5.16 o 
  -7   1   3      116.25      117.30      7.24 o 
  -6   1   3        0.29        2.85      4.12 o 
  -5   1   3     1339.76     1325.94     51.32 o 
  -4   1   3     4495.09     4219.06    159.68 o 
  -3   1   3     6103.65     6049.53    228.41 o 
  -2   1   3     3685.18     3829.16    144.86 o 
  -1   1   3        0.01       -5.07      5.07 o 
   0   1   3     4059.08     4027.31    136.13 o 
   1   1   3     3316.02     3279.26    111.25 o 
   2   1   3      742.85      738.93     23.98 o 
   3   1   3     2967.11     2850.91     96.91 o 
   4   1   3     2240.42     2093.02     71.64 o 
   5   1   3      198.07      233.62     10.35 o 
   6   1   3        1.37        9.76      4.88 o 
   7   1   3      259.94      243.73     11.19 o 
   8   1   3     1462.47     1310.85     46.13 o 
   9   1   3     1590.49     1411.15     49.62 o 
  10   1   3      173.88      275.56     11.29 o 
  11   1   3        0.04        6.38      5.07 o 
  12   1   3        0.14        9.68      5.59 o 
  13   1   3      269.50      197.91     10.10 o 
  14   1   3      311.10      389.58     17.12 o 
  15   1   3       26.52        8.41      7.41 o 
  16   1   3       30.04        5.02     10.28 o 
  17   1   3      232.31      282.39     33.69 o 
  18   1   3       81.85      118.13     14.21 o 
  19   1   3       10.13       52.05     13.93 o 
  20   1   3       13.37       24.44     24.12 o 
  21   1   3       15.19       21.73     21.25 o 
  22   1   3        0.77      -21.76     21.76 o 
  23   1   3       86.90       57.73     39.33 o 
  24   1   3      166.91      196.36     32.08 o 
  25   1   3       77.18       91.97     33.91 o 
  26   1   3       10.06        5.79     43.93 o 
  27   1   3        1.23       -8.36     45.67 o 
  28   1   3       11.05      -52.57     54.22 o 
  29   1   3       39.33       48.89     64.15 o 
  30   1   3       12.77      -23.34     77.66 o 
 -32   2   3       14.06       21.14     50.36 o 
 -31   2   3        2.36       13.60     45.40 o 
 -30   2   3       67.03       78.58     45.49 o 
 -29   2   3      125.38      126.27     38.23 o 
 -28   2   3       10.69       10.99     21.28 o 
 -27   2   3        0.27      -19.06     19.06 o 
 -26   2   3       17.09      -10.38     16.73 o 
 -25   2   3       26.41      -14.23     15.04 o 
 -24   2   3        8.45        8.59     14.99 o 
 -23   2   3       81.84       70.86     20.86 o 
 -22   2   3       42.17       68.20     15.10 o 
 -21   2   3      120.43       80.04     14.84 o 
 -20   2   3      368.61      381.68     24.08 o 
 -19   2   3       20.43        1.85     13.19 o 
 -18   2   3       55.67       26.38     10.60 o 
 -17   2   3       20.87       17.26      9.59 o 
 -16   2   3       11.07       23.75      9.26 o 
 -15   2   3       48.66       41.71      9.65 o 
 -14   2   3       89.52      110.86     11.54 o 
 -13   2   3      147.18      164.75     18.84 o 
 -12   2   3       83.72       73.07     12.85 o 
 -11   2   3       66.32       81.57     16.09 o 
 -10   2   3     1192.46      985.33     46.02 o 
  -9   2   3     6937.26     6522.08    284.54 o 
  -8   2   3     4817.92     4480.29    196.18 o 
  -7   2   3      106.16      179.39     12.44 o 
  -6   2   3      623.63      578.18     36.97 o 
  -5   2   3      648.49      541.13     22.69 o 
  -4   2   3       11.89       10.41      4.62 o 
  -3   2   3        0.09        3.67      4.25 o 
  -2   2   3        0.05        0.39      4.42 o 
  -1   2   3      259.45      241.06     11.97 o 
   0   2   3       99.79       80.03      6.58 o 
   1   2   3        6.71        4.93      4.31 o 
   2   2   3      169.73      231.35     10.34 o 
   3   2   3       90.84      171.72      7.45 o 
   4   2   3       16.32       18.12      6.69 o 
   5   2   3      272.03      124.60      7.70 o 
   6   2   3        0.13        6.94      8.08 o 
   7   2   3      592.16      494.20     21.92 o 
   8   2   3      311.27      298.09     15.29 o 
   9   2   3       29.62       44.21      6.03 o 
  10   2   3       70.11       44.22      6.20 o 
  11   2   3      113.38      103.00     10.60 o 
  12   2   3        0.11        1.23      6.05 o 
  13   2   3      282.26      300.42     20.92 o 
  14   2   3       62.30       82.29     11.47 o 
  15   2   3       16.59        1.33     35.66 o 
  16   2   3      106.20      144.78     20.31 o 
  17   2   3       28.37       88.93     14.12 o 
  18   2   3       58.70       24.60     14.49 o 
  19   2   3        7.00       -2.21     15.35 o 
  20   2   3       94.94      168.55     17.92 o 
  21   2   3       52.67       64.55     19.82 o 
  22   2   3        2.14        1.68     24.92 o 
  23   2   3       12.77       42.37     32.90 o 
  24   2   3        1.38       33.64     39.98 o 
  25   2   3        8.20       -2.39     41.45 o 
  26   2   3        1.74       12.50     47.42 o 
  27   2   3        6.55       18.10     53.30 o 
  28   2   3        0.00      -18.47     57.62 o 
  29   2   3        8.58      -61.67     61.67 o 
  30   2   3       13.91       82.62     75.73 o 
 -31   3   3        0.38       -7.32     39.50 o 
 -30   3   3        3.28       22.71     34.20 o 
 -29   3   3        5.62       16.09     41.77 o 
 -28   3   3        0.08      -15.34     28.44 o 
 -27   3   3      110.10      124.59     30.29 o 
 -26   3   3      279.67      278.53     50.64 o 
 -25   3   3      135.56      106.13     27.74 o 
 -24   3   3       19.21       -3.59     16.31 o 
 -23   3   3        7.42        3.83     16.46 o 
 -22   3   3      147.10      204.47     29.00 o 
 -21   3   3      254.35      327.21     23.52 o 
 -20   3   3      414.75      492.04     65.87 o 
 -19   3   3      955.86      922.41     46.42 o 
 -18   3   3     1062.18     1077.75     66.94 o 
 -17   3   3       96.96      101.37     12.50 o 
 -16   3   3      364.25      377.75     24.16 o 
 -15   3   3     1253.32     1337.20     62.89 o 
 -14   3   3     1400.76     1402.23     78.35 o 
 -13   3   3     1057.41     1039.04     49.58 o 
 -12   3   3     1153.70     1153.25     54.25 o 
 -11   3   3     1354.94     1240.43     57.24 o 
 -10   3   3       45.59      119.49     12.23 o 
  -9   3   3      157.76      121.48     12.16 o 
  -8   3   3     3203.79     3197.36    141.21 o 
  -7   3   3     1476.35     1401.75     63.92 o 
  -6   3   3      451.09      477.39     18.75 o 
  -5   3   3      472.89      552.03     21.01 o 
  -4   3   3      212.16      267.70     14.19 o 
  -3   3   3        9.28        1.53      5.23 o 
  -2   3   3        7.78        4.40      5.27 o 
  -1   3   3       77.42       66.81      6.43 o 
   0   3   3      340.76      372.11     15.44 o 
   1   3   3      275.43      297.24     13.12 o 
   2   3   3     2048.24     1882.13     65.22 o 
   3   3   3        2.65        2.42      5.73 o 
   4   3   3      177.09      145.50     12.35 o 
   5   3   3       19.23       59.29     10.40 o 
   6   3   3        2.53       -5.29      5.90 o 
   7   3   3      291.07      242.21     17.19 o 
   8   3   3      195.84      155.70      9.72 o 
   9   3   3      294.56      345.73     16.15 o 
  10   3   3      868.85      795.87     29.91 o 
  11   3   3      100.72       88.28      8.97 o 
  12   3   3      501.42      406.87     19.51 o 
  13   3   3      235.07      266.13     18.28 o 
  14   3   3       62.00       75.29     14.50 o 
  15   3   3        0.23        6.38     11.12 o 
  16   3   3        1.82       41.53     12.66 o 
  17   3   3      163.62      226.39     32.97 o 
  18   3   3       13.10       16.57     14.16 o 
  19   3   3      110.74      118.88     22.89 o 
  20   3   3       12.20       12.83     19.24 o 
  21   3   3       53.22       47.95     20.26 o 
  22   3   3       89.83      130.37     24.30 o 
  23   3   3        7.09      -11.95     37.31 o 
  24   3   3        0.16      -15.44     41.63 o 
  25   3   3       27.43      109.55     51.65 o 
  26   3   3       24.05        3.22     50.64 o 
  27   3   3       22.49       49.81     57.62 o 
  28   3   3       18.71       26.56     63.32 o 
  29   3   3        4.38      -27.02     60.65 o 
 -30   4   3        6.99       21.48     41.77 o 
 -29   4   3       18.63        6.72     35.33 o 
 -28   4   3        6.71      -18.88     33.21 o 
 -27   4   3        9.37       -3.06     32.95 o 
 -26   4   3       35.64       16.76     29.32 o 
 -25   4   3       83.67       79.97     24.47 o 
 -24   4   3        0.05      -16.81     16.81 o 
 -23   4   3       16.45       27.72     17.42 o 
 -22   4   3        0.05        1.77     16.06 o 
 -21   4   3        4.23        8.69     15.18 o 
 -20   4   3      135.43      155.62     18.93 o 
 -19   4   3       39.75       41.94     15.76 o 
 -18   4   3       74.11       42.89     16.15 o 
 -17   4   3      268.26      337.82     27.77 o 
 -16   4   3      114.62      122.75     20.01 o 
 -15   4   3       46.03       67.72     13.93 o 
 -14   4   3      603.15      519.05     29.94 o 
 -13   4   3      861.40      854.63     43.02 o 
 -12   4   3      500.40      459.10     53.49 o 
 -11   4   3       42.07       42.75     11.06 o 
 -10   4   3      317.82      210.95     16.39 o 
  -9   4   3     4628.98     4285.33    163.51 o 
  -8   4   3     2122.93     1721.30     67.50 o 
  -7   4   3      283.65      336.73     14.97 o 
  -6   4   3      413.70      425.50     17.64 o 
  -5   4   3      852.92      863.97     31.76 o 
  -4   4   3      707.84      716.31     26.86 o 
  -3   4   3      116.90      102.78      8.18 o 
  -2   4   3       43.02       37.20      6.48 o 
  -1   4   3       73.92       76.68      7.52 o 
   0   4   3      230.77      283.26     13.46 o 
   1   4   3      244.20      198.08     12.24 o 
   2   4   3        6.61        2.59      8.32 o 
   3   4   3        3.37       10.74      7.34 o 
   4   4   3      198.26      199.50     11.42 o 
   5   4   3        2.82        6.13      6.80 o 
   6   4   3        5.81       -2.77      6.64 o 
   7   4   3      157.90      110.69      9.44 o 
   8   4   3       56.45       31.54     10.19 o 
   9   4   3       93.37       49.94     10.35 o 
  10   4   3        8.41       11.08     10.37 o 
  11   4   3      493.13      494.73     26.20 o 
  12   4   3       84.81       80.24     10.71 o 
  13   4   3      407.12      359.28     48.04 o 
  14   4   3      478.19      546.38     43.76 o 
  15   4   3       74.66       83.02     14.52 o 
  16   4   3       16.12       65.55     18.70 o 
  17   4   3      116.17      144.53     19.56 o 
  18   4   3       65.86       87.59     19.75 o 
  19   4   3        4.47       -4.09     18.86 o 
  20   4   3      141.84      126.04     24.33 o 
  21   4   3      103.27       96.74     41.73 o 
  22   4   3        5.80       11.95     37.86 o 
  23   4   3        8.00       14.43     54.91 o 
  24   4   3       38.09       29.96     46.50 o 
  25   4   3        9.42      -23.53     48.52 o 
  26   4   3       24.06      -33.27     53.76 o 
  27   4   3       38.89        7.17     62.77 o 
  28   4   3        3.40       19.21     71.22 o 
 -28   5   3       25.61       15.56     39.19 o 
 -27   5   3        5.47       -3.18     35.79 o 
 -26   5   3        3.11      -20.01     32.86 o 
 -25   5   3       71.57      112.10     33.08 o 
 -24   5   3      103.28      130.35     30.37 o 
 -23   5   3       25.38        5.31     21.71 o 
 -22   5   3        0.53        9.13     26.33 o 
 -21   5   3       69.95       54.11     33.18 o 
 -20   5   3      147.32      181.23     23.58 o 
 -19   5   3       93.57      113.03     26.86 o 
 -18   5   3        2.46      -15.73     15.73 o 
 -17   5   3        2.59       -3.06     15.07 o 
 -16   5   3        0.13        6.18     14.51 o 
 -15   5   3        2.46       29.27     21.85 o 
 -14   5   3       53.00       77.76     15.74 o 
 -13   5   3      417.35      440.86     29.91 o 
 -12   5   3       76.74       78.35     12.03 o 
 -11   5   3      210.68      271.35     17.23 o 
 -10   5   3      107.61       95.64     12.18 o 
  -9   5   3      652.82      618.98     34.05 o 
  -8   5   3      178.19      192.47     13.93 o 
  -7   5   3        0.98       13.84      7.74 o 
  -6   5   3       33.34       24.44      8.29 o 
  -5   5   3      120.94      132.47     11.82 o 
  -4   5   3      775.88      715.92     27.92 o 
  -3   5   3      642.86      656.40     25.99 o 
  -2   5   3      171.48      254.48     13.60 o 
  -1   5   3       13.21        4.31      7.13 o 
   0   5   3      434.30      544.67     34.72 o 
   1   5   3      299.90      368.88     19.47 o 
   2   5   3      103.66       56.59      8.34 o 
   3   5   3     1003.82      956.17     35.87 o 
   4   5   3      685.11      744.80     37.96 o 
   5   5   3       27.85       20.80      8.84 o 
   6   5   3       79.65       76.72     10.13 o 
   7   5   3      173.50      208.96     13.34 o 
   8   5   3      577.55      608.20     42.78 o 
   9   5   3      312.75      239.13     24.44 o 
  10   5   3        2.97       27.14     13.77 o 
  11   5   3        2.71       -4.31     10.59 o 
  12   5   3      122.62      134.20     20.23 o 
  13   5   3       10.21       19.30     16.73 o 
  14   5   3      346.94      375.74     30.62 o 
  15   5   3        7.77       -1.35     17.92 o 
  16   5   3       17.27       36.53     19.87 o 
  17   5   3      288.85      339.43     29.37 o 
  18   5   3        4.43       16.95     23.32 o 
  19   5   3       12.08       29.84     21.38 o 
  20   5   3        0.08       19.07     23.28 o 
  21   5   3        8.69       10.81     25.41 o 
  22   5   3        1.57       36.51     28.28 o 
  23   5   3       85.66      117.33     37.88 o 
  24   5   3       78.89      147.31     42.36 o 
  25   5   3        1.99       38.69     60.65 o 
  26   5   3        3.15       25.82     64.70 o 
 -26   6   3        1.38       29.73     41.49 o 
 -25   6   3        0.27      -11.88     35.36 o 
 -24   6   3       16.99       23.60     34.12 o 
 -23   6   3       18.94        9.33     30.35 o 
 -22   6   3       15.94        7.83     25.10 o 
 -21   6   3        4.34        4.19     23.54 o 
 -20   6   3        1.94       -2.23     19.44 o 
 -19   6   3       64.69       17.82     20.72 o 
 -18   6   3      173.92      161.44     23.27 o 
 -17   6   3       94.69      134.58     21.41 o 
 -16   6   3       30.98       46.97     19.44 o 
 -15   6   3        5.39       -2.71     18.21 o 
 -14   6   3        2.09       -2.79     17.44 o 
 -13   6   3       81.31       52.03     18.36 o 
 -12   6   3       87.92       95.26     18.08 o 
 -11   6   3       58.47       64.61     16.82 o 
 -10   6   3      707.48      837.68     44.62 o 
  -9   6   3      984.89     1074.74     54.07 o 
  -8   6   3      554.94      729.59     39.78 o 
  -7   6   3      171.97      214.70     16.96 o 
  -6   6   3      117.88      102.71     13.58 o 
  -5   6   3       31.90       37.91     10.32 o 
  -4   6   3       90.25      110.80     15.59 o 
  -3   6   3        0.14       -9.22      9.22 o 
  -2   6   3      232.61      230.43     14.67 o 
  -1   6   3      292.06      301.19     16.83 o 
   0   6   3       37.37       67.66     13.84 o 
   1   6   3        4.85       -1.89     10.19 o 
   2   6   3       11.58       42.85     10.78 o 
   3   6   3       40.32       27.67     10.88 o 
   4   6   3      227.01      196.93     19.96 o 
   5   6   3      127.65      141.13     16.25 o 
   6   6   3       65.62      104.90     12.84 o 
   7   6   3       88.52       63.28     12.20 o 
   8   6   3        3.65      -10.97     10.97 o 
   9   6   3      213.04      240.13     34.27 o 
  10   6   3      324.53      278.56     20.83 o 
  11   6   3       73.12       58.80     18.31 o 
  12   6   3       32.19       30.93     18.12 o 
  13   6   3      100.71      145.40     47.64 o 
  14   6   3        6.54       50.66     21.01 o 
  15   6   3       57.28      114.51     22.85 o 
  16   6   3      257.85      283.80     32.55 o 
  17   6   3        3.40       19.59     22.89 o 
  18   6   3        0.01        3.02     24.99 o 
  19   6   3        3.22      -12.16     28.74 o 
  20   6   3       21.38       41.46     28.48 o 
  21   6   3        0.27       -0.67     30.37 o 
  22   6   3       40.01       63.37     38.53 o 
  23   6   3       19.03      137.08    117.86 o 
  24   6   3        0.86        8.17     49.02 o 
 -23   7   3       15.60       -8.94     41.29 o 
 -22   7   3        0.08       11.69     36.25 o 
 -21   7   3        0.18      -10.28     34.86 o 
 -20   7   3        3.64      -14.83     27.86 o 
 -19   7   3        0.58       -0.21     26.59 o 
 -18   7   3        0.18       -3.10     24.40 o 
 -17   7   3       14.29       12.06     25.44 o 
 -16   7   3        1.20      -21.43     22.06 o 
 -15   7   3       37.82       24.69     22.37 o 
 -14   7   3       17.59      -14.38     20.21 o 
 -13   7   3       73.57       44.68     21.25 o 
 -12   7   3       45.65       24.93     20.26 o 
 -11   7   3        2.77       -2.45     27.31 o 
 -10   7   3      194.56      211.28     24.31 o 
  -9   7   3       15.92       17.41     28.26 o 
  -8   7   3      312.82      336.25     27.35 o 
  -7   7   3        3.89       -4.36     17.66 o 
  -6   7   3      281.65      293.91     25.72 o 
  -5   7   3      398.63      328.00     43.28 o 
  -4   7   3      135.51      126.13     20.32 o 
  -3   7   3       72.74       75.85     30.57 o 
  -2   7   3      118.30       97.88     14.86 o 
  -1   7   3       64.14       72.13     14.06 o 
   0   7   3        8.09       -4.00     12.69 o 
   1   7   3      171.83      176.99     17.58 o 
   2   7   3      320.10      308.26     19.60 o 
   3   7   3      260.03      314.88     26.30 o 
   4   7   3      115.42       98.13     18.58 o 
   5   7   3        5.42       -4.27     13.22 o 
   6   7   3       13.49       -6.52     13.62 o 
   7   7   3       83.15       60.12     15.01 o 
   8   7   3       28.56        7.57     17.02 o 
   9   7   3        6.46      -13.94     18.39 o 
  10   7   3       44.26       23.22     23.60 o 
  11   7   3        9.30      -19.99     19.99 o 
  12   7   3       80.78      105.89     24.67 o 
  13   7   3       46.81       41.82     23.63 o 
  14   7   3       25.46        9.86     25.42 o 
  15   7   3       11.73      -32.46     37.19 o 
  16   7   3       23.27       -9.44     27.79 o 
  17   7   3       17.76        9.74     28.65 o 
  18   7   3       58.25       78.38     32.66 o 
  19   7   3       85.67       54.14     34.97 o 
  20   7   3        5.96        1.59     35.97 o 
  21   7   3       12.88        1.89     51.59 o 
 -19   8   3        4.22      -30.98     45.46 o 
 -18   8   3       25.99        6.10     36.04 o 
 -17   8   3       63.51       39.87     33.73 o 
 -16   8   3       81.95       46.64     32.64 o 
 -15   8   3       21.63       76.93     31.11 o 
 -14   8   3        2.77       20.70     28.35 o 
 -13   8   3        8.11       -8.62     26.45 o 
 -12   8   3       46.28       49.43     25.95 o 
 -11   8   3      187.23      206.09     35.10 o 
 -10   8   3       11.03       19.53     23.95 o 
  -9   8   3      296.48      288.79     38.67 o 
  -8   8   3      191.13      221.57     28.63 o 
  -7   8   3       10.01       10.48     28.96 o 
  -6   8   3      191.54      165.86     25.82 o 
  -5   8   3      262.77      274.88     28.44 o 
  -4   8   3        7.45       -7.99     21.53 o 
  -3   8   3        0.21       24.84     25.18 o 
  -2   8   3        0.54       15.13     21.21 o 
  -1   8   3       32.10       36.97     22.30 o 
   0   8   3      106.66       92.37     23.07 o 
   1   8   3       51.57       75.69     23.33 o 
   2   8   3       33.62       52.97     20.04 o 
   3   8   3        1.89      -19.36     19.36 o 
   4   8   3       28.12       28.47     19.69 o 
   5   8   3        3.88      -10.47     20.18 o 
   6   8   3       46.68       18.87     20.75 o 
   7   8   3       14.08       23.90     34.38 o 
   8   8   3        7.18        5.27     24.04 o 
   9   8   3        5.37      -24.21     24.21 o 
  10   8   3       11.53       -5.14     25.50 o 
  11   8   3       53.24       47.12     26.93 o 
  12   8   3       40.34       11.22     27.20 o 
  13   8   3        0.05      -28.27     28.27 o 
  14   8   3       10.83        7.34     30.79 o 
  15   8   3       17.08       19.98     33.21 o 
  16   8   3        0.75        4.78     36.68 o 
  17   8   3       31.73      114.25     86.71 o 
 -13   9   3      131.37      109.38     52.34 o 
 -12   9   3       93.56       69.89     37.22 o 
 -11   9   3        0.07       15.17     35.14 o 
 -10   9   3       15.75       33.60     34.14 o 
  -9   9   3       33.54       -2.54     32.85 o 
  -8   9   3        0.90      -21.77     31.67 o 
  -7   9   3       14.56       25.80     31.29 o 
  -6   9   3       15.93      -12.96     30.53 o 
  -5   9   3       19.13        3.34     31.06 o 
  -4   9   3        1.01      -25.92     29.75 o 
  -3   9   3        1.99       -2.16     29.88 o 
  -2   9   3        0.02       -7.25     30.87 o 
  -1   9   3        3.95       11.43     31.34 o 
   0   9   3        8.80       -7.61     38.30 o 
   1   9   3        8.26        9.47     39.19 o 
   2   9   3       27.60       26.37     39.33 o 
   3   9   3        0.44      -12.65     40.85 o 
   4   9   3        0.44       -1.75     53.85 o 
   5   9   3        2.30        4.50     56.24 o 
   6   9   3       10.98       38.44     43.18 o 
   7   9   3        8.36      -40.17     40.17 o 
   8   9   3        5.34       11.24     40.70 o 
   9   9   3        3.98      -40.84     40.84 o 
  10   9   3        1.41      -30.48     61.71 o 
 -32   0   4      267.79      392.69     62.03 o 
 -31   0   4       52.81       56.61     44.11 o 
 -30   0   4        0.03      -15.16     37.50 o 
 -29   0   4        0.50      -27.94     31.61 o 
 -28   0   4       20.74       41.08     32.72 o 
 -27   0   4        1.26       -7.26     28.31 o 
 -26   0   4      206.35      221.21     37.13 o 
 -25   0   4      522.65      532.57     54.96 o 
 -24   0   4      233.10      191.06     32.72 o 
 -23   0   4       50.37       65.43     25.00 o 
 -22   0   4       65.21       63.49     17.42 o 
 -21   0   4      462.33      454.15     32.52 o 
 -20   0   4     1812.63     1966.90    109.76 o 
 -19   0   4      163.18      163.63     18.52 o 
 -18   0   4      150.80      145.41     16.60 o 
 -17   0   4     1499.82     1245.46     70.38 o 
 -16   0   4      677.01      622.94     38.14 o 
 -15   0   4       67.60       46.50     11.46 o 
 -14   0   4       59.84       43.83     17.87 o 
 -13   0   4      702.33      582.41     35.29 o 
 -12   0   4     1209.24     1006.00     56.83 o 
 -11   0   4      202.03      148.75     13.35 o 
 -10   0   4       13.97        9.40      8.08 o 
  -9   0   4      107.18      105.96     10.97 o 
  -8   0   4      659.46      622.80     36.06 o 
  -7   0   4      703.11      835.18     47.01 o 
  -6   0   4     2526.84     2957.07    159.04 o 
  -5   0   4     4509.26     5057.64    270.57 o 
  -4   0   4     2673.58     2997.07    161.05 o 
  -3   0   4     3331.33     3326.32    178.46 o 
  -2   0   4     4245.41     4238.95    227.00 o 
  -1   0   4        8.31       -8.32      8.32 o 
   0   0   4     6859.85     7871.40    419.89 o 
   1   0   4     8246.75     9685.36    421.21 o 
   2   0   4     7106.17     6481.71    282.61 o 
   3   0   4     7074.56     7340.01    319.92 o 
   4   0   4     1049.41     1983.59     87.74 o 
   5   0   4     9730.92    13321.36    579.28 o 
   6   0   4     1688.66     2199.53     97.41 o 
   7   0   4     1644.07     1470.15     65.59 o 
   8   0   4      280.02      348.03     18.38 o 
   9   0   4     1421.29     1131.19     51.52 o 
  10   0   4     3554.70     3099.77    136.30 o 
  11   0   4     1277.69     1440.28     64.99 o 
  12   0   4      219.01      240.72     27.39 o 
  13   0   4     1866.31     1990.21     89.32 o 
  14   0   4      296.93      257.23     17.96 o 
  15   0   4      540.41      537.02     37.35 o 
  16   0   4        2.17       -4.36     15.75 o 
  17   0   4      784.11      962.22     60.37 o 
  18   0   4        3.23       13.05     19.89 o 
  19   0   4      293.13      250.61     29.48 o 
  20   0   4       90.68      170.48     37.13 o 
  21   0   4       37.01       40.07     32.07 o 
  22   0   4       49.19      -11.86     33.45 o 
  23   0   4        1.20       38.14     37.59 o 
  24   0   4        4.90       17.37     39.52 o 
  25   0   4       41.53       37.13     46.23 o 
  26   0   4       36.46      -26.10     48.06 o 
  27   0   4        0.41      -51.10     51.10 o 
  28   0   4       26.33       25.73     66.26 o 
 -33   1   4       72.24      107.89     59.09 o 
 -32   1   4        0.00       59.18     47.60 o 
 -31   1   4       95.77      135.49     34.16 o 
 -30   1   4        6.02        3.03     27.43 o 
 -29   1   4        9.85       32.07     26.51 o 
 -28   1   4        0.48       -6.09     23.39 o 
 -27   1   4       56.36       80.98     21.77 o 
 -26   1   4       73.81       71.67     21.24 o 
 -25   1   4        0.98      -14.62     14.62 o 
 -24   1   4       30.68       43.18     15.32 o 
 -23   1   4       31.40       39.25     13.43 o 
 -22   1   4      114.70       94.81     14.80 o 
 -21   1   4      718.89      792.53     40.52 o 
 -20   1   4     1534.13     1511.56     70.16 o 
 -19   1   4      806.80      725.17     36.86 o 
 -18   1   4      700.64      677.13     31.70 o 
 -17   1   4        1.38       -3.75      7.73 o 
 -16   1   4     1346.87     1144.52     46.03 o 
 -15   1   4      926.11      806.08     33.44 o 
 -14   1   4       43.18       51.42     13.22 o 
 -13   1   4      144.55      122.80      9.15 o 
 -12   1   4      338.55      323.53     15.46 o 
 -11   1   4      978.81      805.02     32.79 o 
 -10   1   4       96.48       73.17      8.30 o 
  -9   1   4      398.25      360.65     16.57 o 
  -8   1   4     1085.63     1078.51     42.74 o 
  -7   1   4       29.18       27.63      5.46 o 
  -6   1   4       79.57       99.72      7.25 o 
  -5   1   4      120.94      116.19      9.11 o 
  -4   1   4      200.68      241.00     11.75 o 
  -3   1   4      136.01      101.53      7.29 o 
  -2   1   4       22.19       20.53      4.89 o 
  -1   1   4      509.34      439.33     16.66 o 
   0   1   4       34.94       21.28      4.48 o 
   1   1   4      257.13      255.69     10.86 o 
   2   1   4      405.93      360.48     12.75 o 
   3   1   4      598.17      576.63     21.39 o 
   4   1   4      323.45      407.40     15.99 o 
   5   1   4      415.83      343.90     14.36 o 
   6   1   4       58.15      120.27      8.63 o 
   7   1   4      212.24      201.55     14.47 o 
   8   1   4      174.76      222.67     11.29 o 
   9   1   4     1206.48     1240.38     44.18 o 
  10   1   4      409.05      381.05     22.27 o 
  11   1   4      237.47      294.94     12.97 o 
  12   1   4      686.89      701.41     37.79 o 
  13   1   4       11.62       14.21      8.02 o 
  14   1   4      621.90      635.80     25.77 o 
  15   1   4        0.00       15.68      9.82 o 
  16   1   4     1080.50     1071.41     56.74 o 
  17   1   4       92.32      111.97     17.49 o 
  18   1   4      331.85      345.07     25.66 o 
  19   1   4       38.87       41.20     18.09 o 
  20   1   4      111.80      118.90     37.72 o 
  21   1   4       11.15       26.16     19.70 o 
  22   1   4       64.26       81.90     26.08 o 
  23   1   4       16.52       31.70     27.22 o 
  24   1   4        0.92      -28.74     56.93 o 
  25   1   4        5.92        5.43     32.49 o 
  26   1   4        2.58       37.31     50.64 o 
  27   1   4        6.06       -7.63     50.91 o 
  28   1   4        0.00        7.54     52.93 o 
  29   1   4        0.35       37.04     62.95 o 
  30   1   4        0.02       13.51     78.30 o 
 -32   2   4       33.94      -17.19     44.76 o 
 -31   2   4       27.67       45.03     43.56 o 
 -30   2   4      109.94       83.28     30.67 o 
 -29   2   4       18.20       -0.89     26.61 o 
 -28   2   4       44.02       61.29     22.24 o 
 -27   2   4      132.59      145.85     22.27 o 
 -26   2   4       16.70       24.85     28.15 o 
 -25   2   4        0.07        3.24     15.72 o 
 -24   2   4       26.86        8.47     15.37 o 
 -23   2   4       52.68       74.15     16.11 o 
 -22   2   4        1.24        3.32     13.30 o 
 -21   2   4      528.59      586.10     44.79 o 
 -20   2   4       41.43       35.85     14.26 o 
 -19   2   4     2192.60     2178.89     98.71 o 
 -18   2   4      574.83      619.38     32.89 o 
 -17   2   4      139.74      157.61     15.04 o 
 -16   2   4      728.41      736.03     36.76 o 
 -15   2   4      308.13      291.99     18.72 o 
 -14   2   4      412.64      445.81     24.78 o 
 -13   2   4     1645.31     1567.74     71.37 o 
 -12   2   4     1559.41     1403.88     64.38 o 
 -11   2   4       31.77       33.60      8.79 o 
 -10   2   4      128.81       98.37     10.72 o 
  -9   2   4       56.56       40.59      8.37 o 
  -8   2   4     1975.31     1938.57     86.66 o 
  -7   2   4     4730.93     5141.01    194.56 o 
  -6   2   4     2925.28     3334.62    127.38 o 
  -5   2   4     1238.76     1291.35     50.51 o 
  -4   2   4        6.42        0.99      5.45 o 
  -3   2   4      446.71      359.98     14.76 o 
  -2   2   4       73.11       52.47      5.72 o 
  -1   2   4      175.86      274.86     13.10 o 
   0   2   4      954.05     1353.04     47.31 o 
   1   2   4      786.82      557.82     21.07 o 
   2   2   4      200.17      264.08     11.78 o 
   3   2   4     1340.51     1070.52     34.58 o 
   4   2   4     1139.08      534.97     31.26 o 
   5   2   4     3821.61     2871.38     98.22 o 
   6   2   4      850.50      592.28     22.39 o 
   7   2   4        1.30       10.19      5.92 o 
   8   2   4      552.15      626.63     24.10 o 
   9   2   4      304.32      252.71     15.94 o 
  10   2   4      303.42      352.35     15.95 o 
  11   2   4     1043.16      972.29     36.03 o 
  12   2   4      145.22      111.81     11.85 o 
  13   2   4        1.97       -6.64      8.97 o 
  14   2   4      291.35      388.93     24.02 o 
  15   2   4     1140.68     1114.73     46.79 o 
  16   2   4        1.09        1.90     12.25 o 
  17   2   4      665.68      682.82     51.83 o 
  18   2   4       78.65       74.65     21.94 o 
  19   2   4        0.10      -16.74     16.74 o 
  20   2   4       14.84       33.73     19.04 o 
  21   2   4      147.45      170.45     23.83 o 
  22   2   4       41.95       81.33     23.92 o 
  23   2   4       30.95       17.52     27.98 o 
  24   2   4       75.25       56.15     41.91 o 
  25   2   4       22.79       57.90     47.70 o 
  26   2   4        0.49      -15.99     50.55 o 
  27   2   4        0.07      -26.84     52.93 o 
  28   2   4        1.73       66.90     67.09 o 
  29   2   4        6.09      -46.87     65.62 o 
 -31   3   4       49.30       -0.37     48.52 o 
 -30   3   4        3.93      -10.24     36.25 o 
 -29   3   4       93.11      177.29     36.68 o 
 -28   3   4       56.54       68.27     24.92 o 
 -27   3   4        1.49       -9.99     22.19 o 
 -26   3   4       18.58       33.09     20.74 o 
 -25   3   4        1.44       -6.11     18.18 o 
 -24   3   4        1.15       21.62     17.81 o 
 -23   3   4        1.86       12.63     15.00 o 
 -22   3   4       15.48       18.93     14.16 o 
 -21   3   4        4.12       -2.68     13.08 o 
 -20   3   4     1273.47     1129.51     55.09 o 
 -19   3   4       81.64       60.08     16.52 o 
 -18   3   4      234.07      219.48     18.44 o 
 -17   3   4      231.93      274.75     39.32 o 
 -16   3   4        1.43       16.98     13.23 o 
 -15   3   4       70.92       79.83     15.04 o 
 -14   3   4        1.20       -0.84     10.21 o 
 -13   3   4      129.07      130.62     13.73 o 
 -12   3   4       18.19       36.17      9.86 o 
 -11   3   4       78.50       48.11     11.95 o 
 -10   3   4       97.78       60.57      9.90 o 
  -9   3   4        0.17       19.82      9.07 o 
  -8   3   4       23.87       21.24     13.78 o 
  -7   3   4       38.57       50.94     10.74 o 
  -6   3   4       35.13       17.95      6.05 o 
  -5   3   4      284.97      293.47     13.16 o 
  -4   3   4      549.55      589.44     22.45 o 
  -3   3   4       49.67       35.83      5.93 o 
  -2   3   4      434.78      461.90     18.55 o 
  -1   3   4      112.77      103.91      9.06 o 
   0   3   4       48.55       91.09      9.76 o 
   1   3   4      262.40      270.58     17.46 o 
   2   3   4       30.98        7.42      6.04 o 
   3   3   4       77.36       24.07      8.84 o 
   4   3   4      173.53       83.77      8.40 o 
   5   3   4       38.45       39.02      7.88 o 
   6   3   4      141.17       64.84      7.41 o 
   7   3   4      288.69      419.46     33.09 o 
   8   3   4      180.03      192.65     27.54 o 
   9   3   4       46.15       34.46      7.79 o 
  10   3   4       93.99      119.91     13.80 o 
  11   3   4       48.03       32.35      9.89 o 
  12   3   4      101.31      159.91     21.78 o 
  13   3   4       11.92       24.50     10.75 o 
  14   3   4      140.77      203.55     21.85 o 
  15   3   4        4.73       20.95     12.39 o 
  16   3   4      368.72      474.66     51.88 o 
  17   3   4        3.10       -7.35     17.06 o 
  18   3   4      177.35      223.30     31.30 o 
  19   3   4       18.41       33.69     21.65 o 
  20   3   4       31.02       32.42     18.05 o 
  21   3   4        0.32      -14.77     25.06 o 
  22   3   4       63.06       53.08     28.32 o 
  23   3   4       29.56        4.07     31.32 o 
  24   3   4        0.21       -3.03     45.40 o 
  25   3   4        5.98       -0.74     52.29 o 
  26   3   4        5.20      -23.53     53.39 o 
  27   3   4        0.49      -32.81     58.27 o 
  28   3   4        4.45       12.22     67.55 o 
 -30   4   4        0.08      -20.64     39.15 o 
 -29   4   4        0.37       -0.90     33.89 o 
 -28   4   4        1.55       14.36     32.03 o 
 -27   4   4        0.00      -24.39     24.39 o 
 -26   4   4       34.27       36.36     22.55 o 
 -25   4   4       82.94       57.72     25.47 o 
 -24   4   4       47.10       26.12     24.99 o 
 -23   4   4        3.15      -11.47     17.56 o 
 -22   4   4       53.70       63.13     17.27 o 
 -21   4   4       46.82       61.95     21.96 o 
 -20   4   4      778.44      810.19     63.77 o 
 -19   4   4        8.77       39.13     36.10 o 
 -18   4   4       81.70       67.32     16.24 o 
 -17   4   4       90.70       80.05     18.85 o 
 -16   4   4        2.41        2.25     13.63 o 
 -15   4   4      549.75      582.02     33.24 o 
 -14   4   4     1484.23     1458.53     68.66 o 
 -13   4   4      888.33      929.52     46.64 o 
 -12   4   4      252.93      338.95     22.21 o 
 -11   4   4      440.68      493.47     28.24 o 
 -10   4   4       32.27       45.67     11.30 o 
  -9   4   4     1467.06     1529.34     60.78 o 
  -8   4   4      705.93      706.29     30.77 o 
  -7   4   4      415.46      435.00     18.23 o 
  -6   4   4     1933.27     2035.10     70.95 o 
  -5   4   4     1312.45     1353.61     48.17 o 
  -4   4   4      203.04      247.00     12.37 o 
  -3   4   4        7.56       12.92      6.22 o 
  -2   4   4      273.92      248.44     20.20 o 
  -1   4   4      291.39      270.98     13.23 o 
   0   4   4      132.93      136.63      9.55 o 
   1   4   4      177.50      257.86     19.70 o 
   2   4   4      216.06      206.91     11.70 o 
   3   4   4        6.42       19.89      6.95 o 
   4   4   4      915.14      621.40     27.96 o 
   5   4   4      358.88      132.78     10.63 o 
   6   4   4      545.54      456.61     22.07 o 
   7   4   4      137.58      179.89     22.35 o 
   8   4   4        0.62        6.29     10.36 o 
   9   4   4        9.93       24.81     11.36 o 
  10   4   4       24.26       28.70     10.47 o 
  11   4   4        0.14      -10.42     10.42 o 
  12   4   4      416.11      410.15     22.72 o 
  13   4   4      619.95      649.32     58.00 o 
  14   4   4       81.67      102.51     15.17 o 
  15   4   4        9.00        5.94     16.97 o 
  16   4   4       43.98       42.49     15.46 o 
  17   4   4       28.34       54.51     18.11 o 
  18   4   4       96.16       41.76     23.14 o 
  19   4   4       84.73      102.47     22.83 o 
  20   4   4       43.76       39.27     33.01 o 
  21   4   4        1.68       39.42     25.43 o 
  22   4   4        0.15        5.80     30.10 o 
  23   4   4        0.18      -33.24     33.24 o 
  24   4   4        0.52       53.03     51.65 o 
  25   4   4       11.10       -7.08     57.81 o 
  26   4   4       10.29       22.42     58.45 o 
  27   4   4        0.37        9.93     66.81 o 
 -28   5   4        0.44       72.05     40.30 o 
 -27   5   4        1.69      -18.57     37.73 o 
 -26   5   4        1.03      -28.16     30.76 o 
 -25   5   4        0.42       13.44     23.69 o 
 -24   5   4        0.64        7.04     22.51 o 
 -23   5   4        0.01       11.94     20.37 o 
 -22   5   4        0.01       17.98     26.42 o 
 -21   5   4       15.48       28.72     21.58 o 
 -20   5   4      101.59       76.16     19.45 o 
 -19   5   4        2.06        4.79     18.26 o 
 -18   5   4       68.47       90.78     22.91 o 
 -17   5   4       48.61       38.29     16.67 o 
 -16   5   4        1.63       32.04     15.74 o 
 -15   5   4        4.58       39.70     15.65 o 
 -14   5   4       11.53        8.72     12.08 o 
 -13   5   4      353.13      320.32     23.60 o 
 -12   5   4      408.48      468.84     24.32 o 
 -11   5   4       55.00       63.30     11.58 o 
 -10   5   4        0.02        5.48     10.06 o 
  -9   5   4        0.48      -13.68     13.81 o 
  -8   5   4        2.90       10.33      9.63 o 
  -7   5   4        5.73       16.24      9.49 o 
  -6   5   4      583.43      555.28     23.06 o 
  -5   5   4      281.26      261.20     14.15 o 
  -4   5   4       19.78       40.31     12.08 o 
  -3   5   4       11.91       14.53      7.85 o 
  -2   5   4       13.07       40.14      8.50 o 
  -1   5   4      303.07      326.23     16.07 o 
   0   5   4      277.78      254.67     14.01 o 
   1   5   4        1.26       -6.30      7.89 o 
   2   5   4       63.32       45.15      9.00 o 
   3   5   4       20.77        7.67      8.28 o 
   4   5   4       39.90       40.03     10.28 o 
   5   5   4       25.23       42.83     11.44 o 
   6   5   4       62.83       85.15     13.65 o 
   7   5   4       20.87        6.88      9.66 o 
   8   5   4       13.42       26.17     10.27 o 
   9   5   4       30.78       26.40     12.87 o 
  10   5   4       66.67       70.65     14.04 o 
  11   5   4      253.97      279.53     20.00 o 
  12   5   4      156.23      170.60     33.26 o 
  13   5   4        1.48       -4.86     14.67 o 
  14   5   4      101.86      144.07     18.56 o 
  15   5   4       93.84      138.11     22.55 o 
  16   5   4       14.75       26.04     20.97 o 
  17   5   4       68.21       83.38     22.95 o 
  18   5   4       48.44       51.50     33.87 o 
  19   5   4        0.20       38.05     23.06 o 
  20   5   4       14.51        8.83     24.25 o 
  21   5   4       17.68       45.87     28.08 o 
  22   5   4       11.65       -3.00     28.49 o 
  23   5   4       22.66       -7.67     54.18 o 
  24   5   4       31.77       48.98     58.82 o 
  25   5   4        6.68      -25.36     62.86 o 
 -26   6   4       33.49       87.27     42.60 o 
 -25   6   4       47.06       57.40     36.94 o 
 -24   6   4       59.07       33.16     34.44 o 
 -23   6   4       32.70       16.24     28.09 o 
 -22   6   4       16.22       31.10     25.46 o 
 -21   6   4        0.01        0.87     22.04 o 
 -20   6   4        0.55      -21.41     21.41 o 
 -19   6   4       93.41       45.73     21.51 o 
 -18   6   4       46.86       49.39     21.29 o 
 -17   6   4       39.48       40.88     19.41 o 
 -16   6   4        9.20        5.06     18.56 o 
 -15   6   4        2.08        4.28     17.97 o 
 -14   6   4       45.94       55.63     18.96 o 
 -13   6   4       14.62       12.66     17.71 o 
 -12   6   4       33.60       73.65     28.84 o 
 -11   6   4       41.03       43.70     17.07 o 
 -10   6   4      130.07      116.61     18.38 o 
  -9   6   4      185.25      179.89     16.59 o 
  -8   6   4       68.39      107.73     18.79 o 
  -7   6   4       63.54       99.91     14.06 o 
  -6   6   4      763.48      756.54     34.86 o 
  -5   6   4      702.91      724.30     33.62 o 
  -4   6   4      186.87      196.48     14.44 o 
  -3   6   4      125.05      121.37     12.49 o 
  -2   6   4       30.41       26.70     10.43 o 
  -1   6   4       10.62        6.47     10.00 o 
   0   6   4       83.23       92.66     12.67 o 
   1   6   4      374.16      366.92     19.24 o 
   2   6   4      608.59      611.30     32.94 o 
   3   6   4      628.90      633.57     35.55 o 
   4   6   4      472.27      392.09     27.60 o 
   5   6   4        9.79      -10.92     11.46 o 
   6   6   4       53.21       36.64     12.05 o 
   7   6   4      161.77      151.73     14.74 o 
   8   6   4      377.03      374.11     53.11 o 
   9   6   4      342.39      323.15     39.79 o 
  10   6   4       51.04       42.60     16.03 o 
  11   6   4        9.08       11.72     16.61 o 
  12   6   4        7.40       33.80     20.21 o 
  13   6   4        8.50       16.77     24.21 o 
  14   6   4       89.79      108.00     24.32 o 
  15   6   4       76.60       81.00     24.39 o 
  16   6   4        1.46       23.58     24.30 o 
  17   6   4        0.29       18.60     25.31 o 
  18   6   4        8.63        0.73     26.94 o 
  19   6   4       12.08       51.83     30.09 o 
  20   6   4       12.90       25.49     30.88 o 
  21   6   4        0.00       -2.76     31.48 o 
  22   6   4       10.61       40.71     36.53 o 
  23   6   4       12.86       43.26     43.02 o 
 -23   7   4        9.66        0.31     42.65 o 
 -22   7   4       22.64       14.18     32.43 o 
 -21   7   4       47.10       70.08     31.15 o 
 -20   7   4       14.46       -7.59     28.27 o 
 -19   7   4        1.61        3.99     26.87 o 
 -18   7   4       12.90        4.84     26.31 o 
 -17   7   4       72.49       77.60     26.41 o 
 -16   7   4      146.43      164.52     27.53 o 
 -15   7   4       31.02       51.89     25.37 o 
 -14   7   4       10.13      -19.25     21.44 o 
 -13   7   4        5.70       17.49     21.16 o 
 -12   7   4        0.09        8.97     20.42 o 
 -11   7   4       19.53       18.24     19.35 o 
 -10   7   4       81.15       83.00     20.80 o 
  -9   7   4      106.22      121.73     21.78 o 
  -8   7   4       47.78       77.62     20.59 o 
  -7   7   4      166.25      166.24     22.45 o 
  -6   7   4        1.89       30.67     22.20 o 
  -5   7   4       80.55       88.20     19.57 o 
  -4   7   4       80.38       54.82     16.61 o 
  -3   7   4        4.16       14.18     15.11 o 
  -2   7   4       31.52       44.93     19.53 o 
  -1   7   4       16.36        9.88     14.05 o 
   0   7   4       22.05       11.59     19.50 o 
   1   7   4       42.09       54.93     14.06 o 
   2   7   4       40.32       43.16     13.73 o 
   3   7   4        2.19       -3.67     13.34 o 
   4   7   4       52.65       41.72     14.58 o 
   5   7   4      100.50      104.88     15.97 o 
   6   7   4       25.68       26.31     17.36 o 
   7   7   4       25.43       19.99     16.34 o 
   8   7   4       10.77       -7.13     16.90 o 
   9   7   4        8.22       54.85     24.97 o 
  10   7   4       41.41       14.23     37.69 o 
  11   7   4       43.96       27.38     22.74 o 
  12   7   4       60.74       72.70     29.81 o 
  13   7   4       15.10        3.03     27.71 o 
  14   7   4        2.89        6.47     26.26 o 
  15   7   4        9.93       16.99     28.77 o 
  16   7   4       26.70       10.70     30.13 o 
  17   7   4        7.30        1.12     31.35 o 
  18   7   4       14.74       44.95     33.77 o 
  19   7   4       11.99        8.86     34.76 o 
  20   7   4        0.22       37.77     41.10 o 
 -19   8   4       20.83       34.14     47.27 o 
 -18   8   4        7.64      -35.74     35.74 o 
 -17   8   4        0.17      -14.54     33.00 o 
 -16   8   4        1.83        1.46     32.14 o 
 -15   8   4        1.11      -30.08     30.08 o 
 -14   8   4       54.12       69.54     30.39 o 
 -13   8   4      145.62      176.88     31.37 o 
 -12   8   4       17.18       19.07     26.43 o 
 -11   8   4       10.44      -10.41     30.15 o 
 -10   8   4        7.66       34.05     24.90 o 
  -9   8   4      257.46      310.59     33.78 o 
  -8   8   4        0.55      -16.45     22.98 o 
  -7   8   4       10.02       11.86     24.72 o 
  -6   8   4      147.50      118.20     25.75 o 
  -5   8   4       10.24      -10.50     22.10 o 
  -4   8   4       18.77       21.68     22.77 o 
  -3   8   4        1.40       15.18     23.45 o 
  -2   8   4        1.63      -17.75     22.87 o 
  -1   8   4       26.89       50.89     24.04 o 
   0   8   4       12.57       19.20     22.81 o 
   1   8   4        3.20       13.46     23.51 o 
   2   8   4       11.88       10.79     20.35 o 
   3   8   4        3.36      -11.00     18.77 o 
   4   8   4       19.89       25.94     21.07 o 
   5   8   4        2.16      -14.70     23.42 o 
   6   8   4        0.00      -10.69     23.94 o 
   7   8   4       57.20       93.97     25.83 o 
   8   8   4       12.47       40.92     28.72 o 
   9   8   4        1.52       15.66     26.28 o 
  10   8   4        0.02      -17.90     25.90 o 
  11   8   4        6.45       20.25     29.14 o 
  12   8   4       18.70      -17.96     30.18 o 
  13   8   4        6.70      -23.97     30.90 o 
  14   8   4        3.64      -18.60     35.62 o 
  15   8   4        7.53       17.62     36.76 o 
 -12   9   4       24.87       17.32     37.54 o 
 -11   9   4       68.85       24.89     36.55 o 
 -10   9   4       21.94       11.41     35.02 o 
  -9   9   4        0.44      -14.65     33.66 o 
  -8   9   4       23.18        6.86     33.60 o 
  -7   9   4        0.27       36.17     33.81 o 
  -6   9   4       94.35       76.81     32.69 o 
  -5   9   4       25.83       45.82     32.25 o 
  -4   9   4       20.25       14.80     32.43 o 
  -3   9   4       10.20       30.96     33.24 o 
  -2   9   4       22.44       11.52     32.88 o 
  -1   9   4      104.07      110.99     34.40 o 
   0   9   4       93.73      105.27     34.77 o 
   1   9   4       76.33       23.55     43.95 o 
   2   9   4       24.77      -37.68     56.70 o 
   3   9   4        2.84       17.46     58.54 o 
   4   9   4        1.16      -22.79     59.37 o 
   5   9   4       17.96       24.08     53.58 o 
   6   9   4       81.11       84.18     59.64 o 
   7   9   4       30.37      -30.33     60.84 o 
   8   9   4       13.56       93.28     79.68 o 
   9   9   4        6.82       15.19     48.32 o 
 -33   1   5        2.11      -38.68     38.68 o 
 -32   1   5        4.54      -30.79     30.79 o 
 -31   1   5       39.21       99.01     32.52 o 
 -30   1   5       35.53       25.20     28.36 o 
 -29   1   5       14.70       24.95     24.50 o 
 -28   1   5        0.40        6.64     22.67 o 
 -27   1   5        7.46       69.50     34.19 o 
 -26   1   5       13.57       58.67     20.05 o 
 -25   1   5       44.12       64.57     18.57 o 
 -24   1   5       65.51       62.85     16.81 o 
 -23   1   5       50.72       32.45     14.41 o 
 -22   1   5       17.69       30.94     13.67 o 
 -21   1   5        1.09        5.63     17.27 o 
 -20   1   5       40.93       44.23     12.53 o 
 -19   1   5      461.53      425.38     33.24 o 
 -18   1   5      985.43     1101.13     94.91 o 
 -17   1   5      101.30      107.06     13.23 o 
 -16   1   5       38.68       30.39      8.14 o 
 -15   1   5        4.42        5.05      7.11 o 
 -14   1   5        8.22        6.21      6.95 o 
 -13   1   5       18.65       26.30      6.98 o 
 -12   1   5      209.79      230.43     12.62 o 
 -11   1   5      157.01      156.55     10.21 o 
 -10   1   5       23.46       20.46      9.46 o 
  -9   1   5        9.91       11.48      6.54 o 
  -8   1   5       14.51       31.22      6.44 o 
  -7   1   5     2783.15     3528.23    134.02 o 
  -6   1   5      473.33      724.75     34.84 o 
  -5   1   5      796.74     1155.59    107.19 o 
  -4   1   5     1791.64     1699.43     65.66 o 
  -3   1   5      431.91      540.80     87.05 o 
  -2   1   5       22.31        8.18      9.01 o 
  -1   1   5      176.34      393.28     26.75 o 
   0   1   5     2516.60     2483.29     85.00 o 
   1   1   5     4642.54     4562.08    154.70 o 
   2   1   5     3300.36     3488.53    107.98 o 
   3   1   5     1589.54     1626.44     51.44 o 
   4   1   5      272.56      319.49     13.63 o 
   5   1   5        6.72        3.85      5.61 o 
   6   1   5      162.97      231.23     11.41 o 
   7   1   5      492.36      601.15     23.30 o 
   8   1   5     2551.05     2212.42     76.66 o 
   9   1   5     2761.76     2828.50     97.33 o 
  10   1   5      780.10      719.39     27.52 o 
  11   1   5       16.35        1.51      7.04 o 
  12   1   5      109.70       78.95      9.27 o 
  13   1   5      234.13      233.81     13.84 o 
  14   1   5      499.48      497.58     23.12 o 
  15   1   5      478.19      538.26     27.18 o 
  16   1   5      189.06      209.87     33.53 o 
  17   1   5       15.59       20.85     20.24 o 
  18   1   5       27.80       54.26     15.34 o 
  19   1   5       42.55       34.34     17.90 o 
  20   1   5       54.36       73.99     20.20 o 
  21   1   5       63.32       94.95     22.29 o 
  22   1   5       46.47       54.81     26.70 o 
  23   1   5        4.60       10.88     28.27 o 
  24   1   5        7.93       -2.50     32.11 o 
  25   1   5       21.02        9.81     53.85 o 
  26   1   5       21.98       38.59     38.17 o 
  27   1   5        6.04       14.24     56.89 o 
  28   1   5        0.43       36.39     65.43 o 
  29   1   5        7.93      -40.99     68.83 o 
 -32   2   5       19.41       -7.22     37.02 o 
 -31   2   5        1.49       10.96     30.55 o 
 -30   2   5        0.54        1.53     28.48 o 
 -29   2   5       29.37        9.82     29.87 o 
 -28   2   5       30.33       29.96     24.21 o 
 -27   2   5       11.55       29.05     24.85 o 
 -26   2   5        4.69       -2.41     17.49 o 
 -25   2   5        0.16      -10.96     15.93 o 
 -24   2   5        0.17       -4.45     15.42 o 
 -23   2   5        1.62      -10.35     17.58 o 
 -22   2   5        5.41       21.60     13.50 o 
 -21   2   5      167.62      162.40     17.08 o 
 -20   2   5      250.79      263.24     41.56 o 
 -19   2   5       48.72       55.94     13.00 o 
 -18   2   5       94.37      119.68     14.51 o 
 -17   2   5       82.56       86.87     12.78 o 
 -16   2   5       12.55       19.77      9.93 o 
 -15   2   5       16.30       23.46      9.95 o 
 -14   2   5      155.54      149.54     11.98 o 
 -13   2   5      327.08      269.44     17.69 o 
 -12   2   5       16.32       25.73      9.29 o 
 -11   2   5       78.63       86.93     13.36 o 
 -10   2   5        0.19       -3.42     10.48 o 
  -9   2   5        2.82       16.04     14.94 o 
  -8   2   5      431.49      427.21     23.09 o 
  -7   2   5        0.83       12.93     20.74 o 
  -6   2   5      505.15      648.96     27.38 o 
  -5   2   5      122.34       91.97      8.19 o 
  -4   2   5       56.51       63.27     11.42 o 
  -3   2   5        3.94       -0.35      5.19 o 
  -2   2   5        0.51       -5.19      5.19 o 
  -1   2   5      193.42      166.24     11.14 o 
   0   2   5      278.09      304.60     14.83 o 
   1   2   5        0.18       -5.09      5.09 o 
   2   2   5       84.90       57.13      6.27 o 
   3   2   5       27.83       47.28      5.24 o 
   4   2   5      129.50       68.84      5.70 o 
   5   2   5       31.01       49.91      6.75 o 
   6   2   5       39.71       18.87      6.15 o 
   7   2   5      290.72      326.81     14.66 o 
   8   2   5      681.75      531.17     25.19 o 
   9   2   5       48.73       62.96      8.26 o 
  10   2   5       38.40       46.02      8.25 o 
  11   2   5        1.63        0.88      8.07 o 
  12   2   5       47.54       30.86      9.05 o 
  13   2   5       21.64       13.66      9.91 o 
  14   2   5      199.96      152.69     13.21 o 
  15   2   5       74.32      123.46     14.80 o 
  16   2   5        4.33       -0.38     13.04 o 
  17   2   5        1.79       15.84     20.29 o 
  18   2   5        8.15      -17.04     17.31 o 
  19   2   5       42.02       58.64     19.29 o 
  20   2   5        0.28      -19.15     19.15 o 
  21   2   5       13.69       22.50     21.09 o 
  22   2   5       14.55       23.83     22.31 o 
  23   2   5        0.98       -6.82     23.81 o 
  24   2   5        0.10       -4.70     34.10 o 
  25   2   5        1.31      -39.79     48.62 o 
  26   2   5        5.35       13.42     54.41 o 
  27   2   5        4.26      -21.05     55.88 o 
  28   2   5        3.72       91.35     66.26 o 
 -31   3   5        1.03       56.61     48.25 o 
 -30   3   5       20.75       46.79     31.12 o 
 -29   3   5       18.49       24.33     26.18 o 
 -28   3   5       36.12       35.88     41.40 o 
 -27   3   5        5.61       -5.27     20.55 o 
 -26   3   5        3.64        4.88     20.37 o 
 -25   3   5        2.80       -1.88     18.86 o 
 -24   3   5       11.57       11.69     16.45 o 
 -23   3   5       46.30       42.28     16.19 o 
 -22   3   5       26.47       21.06     15.45 o 
 -21   3   5       36.83       27.60     33.22 o 
 -20   3   5      361.40      405.18     26.69 o 
 -19   3   5       44.86       30.74     13.55 o 
 -18   3   5       73.93       59.57     14.09 o 
 -17   3   5      103.36       86.59     15.17 o 
 -16   3   5       47.80       50.73     13.49 o 
 -15   3   5      573.86      539.52     30.32 o 
 -14   3   5     1943.64     1757.40     80.81 o 
 -13   3   5      840.59      803.97     40.46 o 
 -12   3   5        0.01       -1.74     11.92 o 
 -11   3   5       51.80       38.11     10.23 o 
 -10   3   5        1.03       15.84      9.33 o 
  -9   3   5      241.85      265.92     17.71 o 
  -8   3   5      982.06     1086.16     50.55 o 
  -7   3   5    10253.47    10305.03    389.00 o 
  -6   3   5       77.23       50.14      6.90 o 
  -5   3   5     1413.10     1368.87     76.90 o 
  -4   3   5       43.66       55.93      7.03 o 
  -3   3   5     1068.64     1134.95     40.76 o 
  -2   3   5     1671.56     1607.17     56.46 o 
  -1   3   5     1074.48     1082.28     38.80 o 
   0   3   5     1217.16     1400.09     50.57 o 
   1   3   5     1285.02     1290.23     45.58 o 
   2   3   5      515.29      490.40     24.32 o 
   3   3   5       63.71       54.46      5.86 o 
   4   3   5      131.22       55.89      9.42 o 
   5   3   5      278.70      211.86     11.44 o 
   6   3   5       55.51       89.50      8.28 o 
   7   3   5       10.71        1.64      6.64 o 
   8   3   5      341.71      255.35     22.05 o 
   9   3   5      654.23      583.35     60.12 o 
  10   3   5       13.08        5.10      9.73 o 
  11   3   5       15.48       17.74     10.92 o 
  12   3   5      204.58      172.96     18.37 o 
  13   3   5      598.52      597.18     31.45 o 
  14   3   5      118.00      150.06     15.86 o 
  15   3   5       22.06       19.94     13.87 o 
  16   3   5      105.46      141.03     16.92 o 
  17   3   5       74.98       40.31     21.75 o 
  18   3   5       29.58       76.67     17.34 o 
  19   3   5      188.35      192.15     24.37 o 
  20   3   5      227.78      273.88     34.94 o 
  21   3   5      103.91      120.97     45.72 o 
  22   3   5        0.77       12.23     29.06 o 
  23   3   5        9.46       29.20     33.63 o 
  24   3   5       23.29       -4.06     35.16 o 
  25   3   5       53.14       36.85     52.93 o 
  26   3   5       24.55       93.46     63.78 o 
  27   3   5        9.63       95.85     69.66 o 
 -30   4   5       27.11       -3.99     40.30 o 
 -29   4   5        0.06       -4.95     31.23 o 
 -28   4   5        0.19       -6.92     26.39 o 
 -27   4   5        1.13      -12.14     24.33 o 
 -26   4   5        2.59       22.54     22.66 o 
 -25   4   5        3.92       -8.28     20.54 o 
 -24   4   5        1.08      -18.91     18.91 o 
 -23   4   5        7.89       -4.60     17.82 o 
 -22   4   5       36.11       55.78     18.19 o 
 -21   4   5        7.57       17.30     16.53 o 
 -20   4   5        9.25       27.05     19.18 o 
 -19   4   5       17.72       10.71     16.22 o 
 -18   4   5        0.02      -14.68     14.68 o 
 -17   4   5       51.48       18.71     15.51 o 
 -16   4   5      269.84      281.84     22.50 o 
 -15   4   5      156.70      175.08     20.27 o 
 -14   4   5       71.60       68.71     16.65 o 
 -13   4   5      642.62      624.48     70.33 o 
 -12   4   5       90.63       57.04     13.22 o 
 -11   4   5      129.77      113.01     14.33 o 
 -10   4   5       14.88       19.18      9.42 o 
  -9   4   5      414.44      436.84     21.94 o 
  -8   4   5        4.58       19.55      7.34 o 
  -7   4   5       40.90       34.76      7.75 o 
  -6   4   5      811.58      761.33     29.03 o 
  -5   4   5       58.65       64.15     10.50 o 
  -4   4   5       35.39       36.41      8.36 o 
  -3   4   5        8.38       -1.31      6.52 o 
  -2   4   5       93.68       90.05      8.69 o 
  -1   4   5       39.38       67.55     10.05 o 
   0   4   5        0.84        3.94      8.42 o 
   1   4   5        8.93        0.23      6.77 o 
   2   4   5       13.38        3.03      7.11 o 
   3   4   5       39.08       50.69      8.06 o 
   4   4   5      169.18      158.38     18.79 o 
   5   4   5       53.65       42.85     11.24 o 
   6   4   5       78.40       73.72      9.64 o 
   7   4   5       11.39       14.85      8.57 o 
   8   4   5       69.47       47.82     11.57 o 
   9   4   5        3.93       10.75     10.87 o 
  10   4   5        0.02        9.68     11.57 o 
  11   4   5      251.44      271.52     29.51 o 
  12   4   5      432.66      492.47     58.87 o 
  13   4   5       23.08       30.73     14.02 o 
  14   4   5      147.97      132.68     21.90 o 
  15   4   5      177.77      146.04     17.45 o 
  16   4   5        5.07       21.21     15.96 o 
  17   4   5        9.34       23.56     17.36 o 
  18   4   5       13.09       18.64     27.59 o 
  19   4   5       83.09       57.68     23.90 o 
  20   4   5        0.00      -26.80     26.80 o 
  21   4   5       16.77      -17.36     29.20 o 
  22   4   5       43.36       53.01     36.26 o 
  23   4   5       22.31       39.08     35.86 o 
  24   4   5        6.15       15.53     41.86 o 
  25   4   5        1.85       43.87     55.00 o 
  26   4   5        0.10      -52.75     71.13 o 
 -28   5   5        2.41       -3.03     40.40 o 
 -27   5   5        0.19       -9.38     28.24 o 
 -26   5   5        5.06       -6.00     26.60 o 
 -25   5   5       48.00        8.82     23.84 o 
 -24   5   5       62.28       63.17     37.73 o 
 -23   5   5       12.49       -7.22     20.39 o 
 -22   5   5        0.02       14.99     17.81 o 
 -21   5   5        0.46      -13.28     19.06 o 
 -20   5   5        0.99        7.60     18.22 o 
 -19   5   5      139.56      142.53     27.53 o 
 -18   5   5      453.56      418.86     33.55 o 
 -17   5   5        0.01        3.13     17.01 o 
 -16   5   5       66.66       37.69     16.93 o 
 -15   5   5        2.93        7.39     13.09 o 
 -14   5   5       51.07       52.48     13.23 o 
 -13   5   5       29.60       30.36     12.30 o 
 -12   5   5      318.01      334.50     30.02 o 
 -11   5   5       77.67       81.56     13.02 o 
 -10   5   5       48.87       31.04     11.46 o 
  -9   5   5      143.86      125.42     19.91 o 
  -8   5   5      325.45      389.14     21.23 o 
  -7   5   5     1124.15     1010.41     42.83 o 
  -6   5   5      826.15      813.17     31.77 o 
  -5   5   5      565.34      534.87     28.36 o 
  -4   5   5      169.55      149.10     11.87 o 
  -3   5   5       19.47       18.64      8.55 o 
  -2   5   5      102.02      139.13     14.00 o 
  -1   5   5       64.79      104.03     11.39 o 
   0   5   5       27.48       27.95      8.76 o 
   1   5   5      359.08      332.38     16.95 o 
   2   5   5      505.90      490.10     21.86 o 
   3   5   5      306.68      303.40     18.91 o 
   4   5   5       42.67       40.50     10.21 o 
   5   5   5        6.45       15.27     11.77 o 
   6   5   5        4.35        8.77     10.35 o 
   7   5   5       38.25       41.15     12.94 o 
   8   5   5      498.02      506.71     41.43 o 
   9   5   5      739.35      729.90     60.09 o 
  10   5   5       46.29       21.56     13.64 o 
  11   5   5       85.19       62.26     15.36 o 
  12   5   5       20.93       21.50     15.29 o 
  13   5   5        0.94       -5.61     15.49 o 
  14   5   5       72.53       96.34     18.58 o 
  15   5   5      246.77      310.51     28.32 o 
  16   5   5      137.46      188.91     25.58 o 
  17   5   5        0.53      -22.42     22.42 o 
  18   5   5       77.28       41.47     25.79 o 
  19   5   5       22.67       27.78     26.73 o 
  20   5   5       14.93       10.80     30.51 o 
  21   5   5        9.10        6.20     36.30 o 
  22   5   5       20.86       58.93     40.77 o 
  23   5   5        1.78       28.95     42.44 o 
  24   5   5        4.48      -19.08     46.80 o 
 -26   6   5        8.53        4.91     42.96 o 
 -25   6   5       20.63       23.46     31.18 o 
 -24   6   5        3.10       -0.67     27.62 o 
 -23   6   5        2.73       12.25     27.79 o 
 -22   6   5        0.28       -0.84     26.35 o 
 -21   6   5        7.32       44.18     35.41 o 
 -20   6   5       60.42       92.76     25.11 o 
 -19   6   5       26.23       31.23     22.16 o 
 -18   6   5       17.16       32.92     21.93 o 
 -17   6   5       86.37       68.23     21.15 o 
 -16   6   5        1.05       11.39     18.92 o 
 -15   6   5       76.85       50.63     32.82 o 
 -14   6   5       14.81        7.68     18.25 o 
 -13   6   5       30.31       64.22     19.34 o 
 -12   6   5       25.49       29.21     17.73 o 
 -11   6   5      372.19      360.88     23.01 o 
 -10   6   5       21.37       29.98     21.20 o 
  -9   6   5       87.74       74.85     14.62 o 
  -8   6   5        2.20        3.71     13.01 o 
  -7   6   5      169.50      224.17     27.94 o 
  -6   6   5        0.07       15.87     12.37 o 
  -5   6   5      383.31      388.70     24.37 o 
  -4   6   5      253.21      220.14     18.86 o 
  -3   6   5        7.42        7.63     11.22 o 
  -2   6   5       45.21       40.10     11.46 o 
  -1   6   5      104.99      103.28     12.75 o 
   0   6   5      128.53      140.31     15.45 o 
   1   6   5       82.64       84.86     12.44 o 
   2   6   5        2.45      -11.05     11.05 o 
   3   6   5        5.64        2.73     11.42 o 
   4   6   5        0.74        3.28     11.99 o 
   5   6   5        5.88      -11.91     11.91 o 
   6   6   5       21.21       38.16     14.75 o 
   7   6   5      122.16      164.28     27.52 o 
   8   6   5       30.20       32.25     15.18 o 
   9   6   5       27.47       45.25     16.60 o 
  10   6   5      196.40      181.12     28.34 o 
  11   6   5       80.31       83.14     17.83 o 
  12   6   5        0.88       16.67     18.43 o 
  13   6   5        2.17        6.73     21.89 o 
  14   6   5       14.85       18.59     33.94 o 
  15   6   5        3.50        9.96     24.17 o 
  16   6   5      127.00      117.79     28.65 o 
  17   6   5       57.66       92.12     29.89 o 
  18   6   5       36.82       19.48     30.42 o 
  19   6   5        3.93        4.58     32.03 o 
  20   6   5        1.08       88.40     92.23 o 
  21   6   5        0.83       23.80     38.53 o 
  22   6   5       10.27      -26.75     50.40 o 
 -23   7   5       13.50       90.71     62.77 o 
 -22   7   5        0.57       -8.97     34.62 o 
 -21   7   5       27.00       26.55     32.51 o 
 -20   7   5       24.05       -3.47     29.93 o 
 -19   7   5       10.52      -25.75     27.07 o 
 -18   7   5        0.09      -13.37     26.28 o 
 -17   7   5       32.69       47.66     30.88 o 
 -16   7   5       65.37       87.96     26.12 o 
 -15   7   5        1.82       21.99     23.23 o 
 -14   7   5       52.82       98.58     24.50 o 
 -13   7   5       35.51        7.55     21.99 o 
 -12   7   5        2.89       18.38     21.15 o 
 -11   7   5       14.61       -2.57     22.63 o 
 -10   7   5        3.76        8.14     20.26 o 
  -9   7   5        3.14       19.73     20.05 o 
  -8   7   5      111.82      139.11     22.67 o 
  -7   7   5      234.79      251.68     25.65 o 
  -6   7   5      575.30      556.19     30.61 o 
  -5   7   5       23.44       47.71     16.88 o 
  -4   7   5       90.63       84.98     17.41 o 
  -3   7   5       70.01       88.95     17.31 o 
  -2   7   5       23.86       47.83     16.43 o 
  -1   7   5       64.61       63.45     16.77 o 
   0   7   5       53.12       45.07     14.43 o 
   1   7   5      126.70      100.68     15.83 o 
   2   7   5      196.14      166.01     17.18 o 
   3   7   5      215.41      256.97     20.06 o 
   4   7   5      176.14      206.69     20.72 o 
   5   7   5        3.95        6.47     16.21 o 
   6   7   5      145.88      146.73     19.63 o 
   7   7   5      223.49      183.81     21.38 o 
   8   7   5      221.48      232.38     23.81 o 
   9   7   5       76.36      101.54     24.13 o 
  10   7   5       50.84       72.04     23.08 o 
  11   7   5       47.30       65.80     36.98 o 
  12   7   5        1.46       19.52     24.91 o 
  13   7   5       97.16       81.34     27.50 o 
  14   7   5      104.21      107.93     30.25 o 
  15   7   5       35.50       99.10     30.55 o 
  16   7   5       17.21       15.34     32.88 o 
  17   7   5        8.27      -32.16     32.16 o 
  18   7   5        2.34      -36.37     36.37 o 
 -18   8   5        6.18        2.31     37.49 o 
 -17   8   5        2.06        4.05     35.13 o 
 -16   8   5       43.77       11.61     33.92 o 
 -15   8   5      131.47      106.58     34.24 o 
 -14   8   5       25.08       -9.42     30.52 o 
 -13   8   5       22.32       13.49     29.80 o 
 -12   8   5       19.90       21.35     33.61 o 
 -11   8   5        0.85        1.48     26.89 o 
 -10   8   5       50.58       73.32     26.56 o 
  -9   8   5      187.56      148.92     27.52 o 
  -8   8   5        2.16       18.69     24.28 o 
  -7   8   5        1.70      -18.76     23.69 o 
  -6   8   5      123.90       92.21     25.36 o 
  -5   8   5       31.06       28.48     24.71 o 
  -4   8   5       29.98       42.45     24.69 o 
  -3   8   5       14.78       23.82     25.49 o 
  -2   8   5        0.87      -10.11     23.93 o 
  -1   8   5       26.44       15.09     25.20 o 
   0   8   5       74.15       95.81     22.92 o 
   1   8   5       61.77       66.05     22.53 o 
   2   8   5       25.22        3.59     24.19 o 
   3   8   5       10.13        8.10     24.88 o 
   4   8   5        0.43        8.84     21.79 o 
   5   8   5       79.97       81.18     30.55 o 
   6   8   5       75.49       59.70     27.28 o 
   7   8   5       27.58       -1.65     28.07 o 
   8   8   5       30.93       17.98     27.47 o 
   9   8   5        3.85       25.47     29.24 o 
  10   8   5        0.00       -6.47     34.49 o 
  11   8   5       13.44      -16.79     40.07 o 
  12   8   5       54.05       52.61     33.16 o 
  13   8   5       28.03       73.06     36.07 o 
  14   8   5        0.02        2.12     37.86 o 
 -11   9   5        1.91       43.66     47.98 o 
 -10   9   5        7.26      -35.58     35.58 o 
  -9   9   5       11.94        8.24     35.14 o 
  -8   9   5      159.22      181.13     37.77 o 
  -7   9   5        1.68      -15.37     33.39 o 
  -6   9   5      164.49      140.82     36.73 o 
  -5   9   5       13.63       39.15     34.82 o 
  -4   9   5       24.14        6.60     34.16 o 
  -3   9   5        0.45        3.94     35.10 o 
  -2   9   5       54.06       34.43     35.63 o 
  -1   9   5       57.91       95.66     43.56 o 
   0   9   5       37.21       26.55     53.81 o 
   1   9   5       36.71       76.36     45.65 o 
   2   9   5        7.09        3.68     59.46 o 
   3   9   5        0.21      -29.87     58.54 o 
   4   9   5        0.91      -56.24     56.24 o 
   5   9   5        8.59       53.30     66.54 o 
   6   9   5        8.36       15.72     63.23 o 
   7   9   5        0.63      -36.77     48.96 o 
 -33   0   6       22.13       -5.33     52.02 o 
 -32   0   6        4.46       30.97     43.47 o 
 -31   0   6       43.49       31.15     40.62 o 
 -30   0   6       11.96       61.94     39.89 o 
 -29   0   6        7.21      -33.36     33.36 o 
 -28   0   6       36.28       45.31     36.12 o 
 -27   0   6       12.72       34.28     30.14 o 
 -26   0   6        7.24      -15.26     26.28 o 
 -25   0   6       17.16       58.27     28.12 o 
 -24   0   6        0.03       40.90     26.84 o 
 -23   0   6      157.95      161.84     31.98 o 
 -22   0   6      190.93      182.97     31.15 o 
 -21   0   6       26.38       12.13     20.31 o 
 -20   0   6      719.28      853.24     52.64 o 
 -19   0   6      420.78      463.04     32.39 o 
 -18   0   6     4277.42     4901.47    264.61 o 
 -17   0   6     1570.25     1649.38     96.82 o 
 -16   0   6      379.26      315.74     40.34 o 
 -15   0   6      532.88      544.33     37.91 o 
 -14   0   6     2867.00     2858.07    155.44 o 
 -13   0   6      958.27      967.90     89.88 o 
 -12   0   6       71.77      105.96     12.77 o 
 -11   0   6      462.02      471.14     75.96 o 
 -10   0   6       45.27       26.35      9.01 o 
  -9   0   6       57.85       47.59      9.60 o 
  -8   0   6      114.67      130.30     13.07 o 
  -7   0   6     1564.29     1846.43    101.11 o 
  -6   0   6     1510.42     1726.92     94.64 o 
  -5   0   6      184.44      224.87     17.02 o 
  -4   0   6      185.49      186.95     15.62 o 
  -3   0   6       62.97       48.55      9.18 o 
  -2   0   6      584.03      609.14     41.77 o 
  -1   0   6       34.03       28.44     22.52 o 
   0   0   6     1437.25     1891.06     84.42 o 
   1   0   6     2094.96     2063.40     91.72 o 
   2   0   6       78.42       78.58      9.90 o 
   3   0   6      172.42      133.91     13.93 o 
   4   0   6     1241.16     1062.73     48.79 o 
   5   0   6       15.89        2.96      9.22 o 
   6   0   6     1493.64     2325.68    102.83 o 
   7   0   6     2347.13     1973.25     88.22 o 
   8   0   6     1717.77     1200.67     54.98 o 
   9   0   6      786.10      911.02     42.87 o 
  10   0   6      598.87      651.11     41.12 o 
  11   0   6      405.54      408.33     29.57 o 
  12   0   6        2.32       -3.59     12.80 o 
  13   0   6     1345.96     1284.75     77.29 o 
  14   0   6     2129.29     2064.28    116.17 o 
  15   0   6      694.35      584.38     41.49 o 
  16   0   6       76.91      112.32     38.83 o 
  17   0   6       43.22       38.98     21.50 o 
  18   0   6       28.91       53.15     57.85 o 
  19   0   6       91.26       99.04     36.81 o 
  20   0   6      163.09      172.54     44.34 o 
  21   0   6      110.06       66.30     29.49 o 
  22   0   6      235.09      275.85     41.36 o 
  23   0   6      111.71       71.32     45.31 o 
  24   0   6       13.95       48.98     47.24 o 
  25   0   6      101.37       98.79     55.78 o 
  26   0   6        2.68       97.14     62.31 o 
  27   0   6        1.26      131.51     67.27 o 
  28   0   6       35.15        5.51     72.23 o 
 -33   1   6       28.33       21.96     53.76 o 
 -32   1   6       10.85       51.67     34.25 o 
 -31   1   6       10.54      -13.05     29.58 o 
 -30   1   6       32.52       65.84     29.40 o 
 -29   1   6        0.06        5.58     25.43 o 
 -28   1   6        8.80      -10.01     32.12 o 
 -27   1   6       30.73       47.93     38.00 o 
 -26   1   6       25.47       52.82     20.99 o 
 -25   1   6       26.61       33.31     18.06 o 
 -24   1   6       45.54       60.61     19.56 o 
 -23   1   6       18.63       37.60     18.84 o 
 -22   1   6       34.20       19.85     13.30 o 
 -21   1   6      204.18      196.46     18.25 o 
 -20   1   6       98.46      146.78     16.42 o 
 -19   1   6       83.65      108.22     23.06 o 
 -18   1   6     1195.90     1453.88     67.59 o 
 -17   1   6     3048.39     3290.35    146.14 o 
 -16   1   6       55.04       73.12      9.81 o 
 -15   1   6     1002.98      932.57     38.47 o 
 -14   1   6      512.82      493.88     22.49 o 
 -13   1   6       65.43       51.04     12.80 o 
 -12   1   6      160.16      141.84     10.21 o 
 -11   1   6       72.60       86.35      8.18 o 
 -10   1   6      425.84      436.62     19.90 o 
  -9   1   6       65.46       69.83     12.85 o 
  -8   1   6      103.17      148.85     10.12 o 
  -7   1   6       70.23       83.16      8.13 o 
  -6   1   6        0.44        9.84      6.25 o 
  -5   1   6        7.57        1.37      6.11 o 
  -4   1   6        5.10       19.44      6.21 o 
  -3   1   6       45.74       63.77     12.04 o 
  -2   1   6       13.58        0.13      5.49 o 
  -1   1   6      493.29      589.04     22.40 o 
   0   1   6      405.87      456.06     18.05 o 
   1   1   6      103.87      116.99      7.04 o 
   2   1   6       21.20       43.69      7.25 o 
   3   1   6      708.20      445.10     16.09 o 
   4   1   6        2.32       59.42      8.00 o 
   5   1   6      464.74      403.85     16.78 o 
   6   1   6       19.16      135.99     12.33 o 
   7   1   6     1171.94     2215.34     76.81 o 
   8   1   6       97.64      261.31     20.68 o 
   9   1   6       13.45       26.73      7.67 o 
  10   1   6      448.28      415.05     18.39 o 
  11   1   6      131.18      117.69     18.33 o 
  12   1   6      227.58      231.64     18.85 o 
  13   1   6      451.32      410.90     22.17 o 
  14   1   6       11.45       -6.77     11.55 o 
  15   1   6       25.72       14.89     12.92 o 
  16   1   6       49.58       82.85     15.25 o 
  17   1   6      196.91      225.00     19.68 o 
  18   1   6        0.92       26.05     16.62 o 
  19   1   6        0.26       34.15     18.37 o 
  20   1   6        3.15      -19.98     19.98 o 
  21   1   6      110.08      155.98     24.95 o 
  22   1   6       36.91       14.90     23.38 o 
  23   1   6        2.52       18.64     26.99 o 
  24   1   6        0.40        9.08     33.57 o 
  25   1   6       17.58       33.88     38.32 o 
  26   1   6       19.38       25.31     40.96 o 
  27   1   6        3.29       58.72     62.86 o 
  28   1   6        5.25       24.72     76.55 o 
 -32   2   6        0.18      -28.21     34.45 o 
 -31   2   6        1.60      -30.74     30.74 o 
 -30   2   6       71.93       79.60     31.16 o 
 -29   2   6      123.03      120.92     29.11 o 
 -28   2   6       11.20      -23.03     23.03 o 
 -27   2   6        0.98        3.08     41.45 o 
 -26   2   6        0.02      -26.67     35.12 o 
 -25   2   6       26.95       28.51     23.70 o 
 -24   2   6       83.13       63.39     17.04 o 
 -23   2   6       15.97        7.98     19.77 o 
 -22   2   6        1.96        1.56     13.83 o 
 -21   2   6       54.10       37.27     14.89 o 
 -20   2   6      111.81       95.18     14.83 o 
 -19   2   6       20.58       26.44     12.34 o 
 -18   2   6     4549.47     4592.25    202.86 o 
 -17   2   6      343.64      279.30     23.67 o 
 -16   2   6      560.46      590.40     31.47 o 
 -15   2   6      289.44      260.31     18.50 o 
 -14   2   6        0.13       -8.91      8.91 o 
 -13   2   6       25.05       30.65     10.00 o 
 -12   2   6      640.74      619.04     27.13 o 
 -11   2   6      648.14      646.66     27.80 o 
 -10   2   6        8.86        9.44      7.09 o 
  -9   2   6     1202.79     1090.44     43.98 o 
  -8   2   6     1430.52     1362.10     53.20 o 
  -7   2   6      582.98      650.65     32.43 o 
  -6   2   6      313.77      307.53     20.01 o 
  -5   2   6      557.47      624.57     42.73 o 
  -4   2   6       23.02       13.84      5.99 o 
  -3   2   6     1291.30     1272.66     45.20 o 
  -2   2   6      880.08      969.73     35.19 o 
  -1   2   6      399.98      458.99     18.62 o 
   0   2   6      653.90      531.07     20.85 o 
   1   2   6       38.67       28.76      5.93 o 
   2   2   6      574.01      541.87     19.15 o 
   3   2   6      496.88      527.05     18.56 o 
   4   2   6        0.74        1.16      4.91 o 
   5   2   6       56.68       61.53     10.89 o 
   6   2   6      525.71      520.81     21.28 o 
   7   2   6       53.24       20.50      7.41 o 
   8   2   6      212.74      214.01     12.44 o 
   9   2   6      716.98      653.78     26.11 o 
  10   2   6      403.60      371.62     22.32 o 
  11   2   6       16.24       -0.25      9.30 o 
  12   2   6      158.94      164.32     13.01 o 
  13   2   6        8.63        6.80     11.04 o 
  14   2   6       10.96       17.46     14.89 o 
  15   2   6      116.30      157.93     31.83 o 
  16   2   6      127.72      124.92     19.12 o 
  17   2   6        2.33      -13.98     16.55 o 
  18   2   6       76.90       58.88     20.25 o 
  19   2   6       50.92       24.84     29.90 o 
  20   2   6      102.17       80.41     22.76 o 
  21   2   6      115.71      103.40     24.76 o 
  22   2   6        4.59       -3.57     24.63 o 
  23   2   6       11.82       -8.97     26.39 o 
  24   2   6        4.74       11.39     30.88 o 
  25   2   6        4.91      -22.51     68.93 o 
  26   2   6       87.26       48.52     61.11 o 
  27   2   6       53.88       15.16     65.16 o 
 -31   3   6        0.01       -6.24     35.50 o 
 -30   3   6        6.84       -6.42     30.59 o 
 -29   3   6       24.72       47.96     30.21 o 
 -28   3   6        4.89        2.95     23.51 o 
 -27   3   6        0.30      -21.55     21.55 o 
 -26   3   6        0.48       23.65     20.89 o 
 -25   3   6        0.28       34.95     18.90 o 
 -24   3   6        6.09       -8.34     17.07 o 
 -23   3   6       15.25       38.62     16.87 o 
 -22   3   6        0.04       -8.05     14.67 o 
 -21   3   6        0.59       13.70     14.55 o 
 -20   3   6       51.52       49.15     14.81 o 
 -19   3   6       11.88        1.66     16.57 o 
 -18   3   6      328.22      374.91     25.04 o 
 -17   3   6     1791.29     1847.58     85.82 o 
 -16   3   6      311.43      338.16     23.44 o 
 -15   3   6       77.63       76.80     14.68 o 
 -14   3   6      134.22      160.76     20.43 o 
 -13   3   6       24.88       13.57     20.63 o 
 -12   3   6       72.80       85.55     13.23 o 
 -11   3   6       68.22       72.25     12.75 o 
 -10   3   6      361.50      359.14     39.51 o 
  -9   3   6       54.33       44.82      8.01 o 
  -8   3   6       41.53       44.01      8.04 o 
  -7   3   6      293.63      323.53     16.82 o 
  -6   3   6      118.19      122.08     12.39 o 
  -5   3   6      670.26      617.55     24.07 o 
  -4   3   6       16.55       33.16      7.06 o 
  -3   3   6       10.34       -0.83      6.24 o 
  -2   3   6        0.53       -6.33      6.33 o 
  -1   3   6        0.07        4.77      6.42 o 
   0   3   6        2.91       -4.39      6.17 o 
   1   3   6       78.86      121.05     10.70 o 
   2   3   6       31.65       52.71      7.42 o 
   3   3   6       21.94       69.96      6.92 o 
   4   3   6       32.32       23.40      7.38 o 
   5   3   6       53.64       23.42      6.40 o 
   6   3   6      249.63      158.36     20.31 o 
   7   3   6      121.67       63.12     10.61 o 
   8   3   6      573.44      482.92     42.74 o 
   9   3   6       18.12       47.00     11.23 o 
  10   3   6      165.03      189.45     15.59 o 
  11   3   6      255.54      195.54     22.07 o 
  12   3   6        3.47        7.83     12.63 o 
  13   3   6        3.92       17.17     13.46 o 
  14   3   6       38.91       38.91     14.67 o 
  15   3   6       32.29      -10.41     14.45 o 
  16   3   6       11.41       11.73     25.76 o 
  17   3   6       42.45       47.09     19.17 o 
  18   3   6        0.00        9.58     19.15 o 
  19   3   6       23.28       26.57     21.35 o 
  20   3   6       34.26       58.69     35.29 o 
  21   3   6        8.87       -3.61     23.73 o 
  22   3   6        1.57       14.27     38.64 o 
  23   3   6        0.13       18.24     36.39 o 
  24   3   6        0.11      -17.10     38.27 o 
  25   3   6        3.95       97.75     44.54 o 
  26   3   6        2.67       35.66     65.16 o 
 -30   4   6       23.99        4.37     35.56 o 
 -29   4   6        1.03       18.32     31.05 o 
 -28   4   6       59.60       11.79     26.91 o 
 -27   4   6       26.36       95.18     26.93 o 
 -26   4   6        9.84       12.21     23.95 o 
 -25   4   6       41.85       88.01     22.92 o 
 -24   4   6       46.33      104.34     22.56 o 
 -23   4   6      108.14       84.85     20.78 o 
 -22   4   6       97.65       76.99     21.43 o 
 -21   4   6        0.97        1.81     16.00 o 
 -20   4   6      114.09      108.68     25.80 o 
 -19   4   6      221.60      199.76     22.38 o 
 -18   4   6      122.88      168.87     28.80 o 
 -17   4   6      243.37      292.60     23.77 o 
 -16   4   6       53.70       28.15     15.40 o 
 -15   4   6        0.74       11.63     14.44 o 
 -14   4   6      230.32      246.73     21.01 o 
 -13   4   6      661.13      718.06     38.68 o 
 -12   4   6      164.50      163.43     17.55 o 
 -11   4   6       34.13       31.84     12.91 o 
 -10   4   6       56.76       75.14     11.45 o 
  -9   4   6       63.55       67.15     11.08 o 
  -8   4   6      383.44      317.14     18.33 o 
  -7   4   6      713.37      652.78     46.18 o 
  -6   4   6      429.16      423.09     27.97 o 
  -5   4   6       39.42       80.71      8.98 o 
  -4   4   6      189.04      200.40     12.12 o 
  -3   4   6      277.01      331.04     15.98 o 
  -2   4   6      640.54      648.19     25.82 o 
  -1   4   6      954.14      881.84     33.21 o 
   0   4   6      374.02      351.06     20.57 o 
   1   4   6        6.09        6.55      7.74 o 
   2   4   6       40.61       23.08      8.12 o 
   3   4   6       89.70      108.39     19.85 o 
   4   4   6      384.98      409.64     32.12 o 
   5   4   6      552.11      565.70     32.48 o 
   6   4   6       80.93      110.50     18.66 o 
   7   4   6        4.89       13.03     18.13 o 
   8   4   6       18.10       22.28     14.01 o 
   9   4   6       19.88       25.99     12.31 o 
  10   4   6       18.32       34.04     13.11 o 
  11   4   6       97.82       54.52     14.23 o 
  12   4   6       22.24       18.80     20.31 o 
  13   4   6       49.05       24.21     15.35 o 
  14   4   6       57.88       60.36     16.64 o 
  15   4   6        8.87       12.25     16.14 o 
  16   4   6        0.92       -5.00     21.74 o 
  17   4   6        3.50       14.14     18.72 o 
  18   4   6       21.18       36.72     22.32 o 
  19   4   6       51.28       82.57     28.57 o 
  20   4   6       29.65      -13.28     29.11 o 
  21   4   6       18.56       28.41     32.16 o 
  22   4   6        6.57       52.04     36.73 o 
  23   4   6        0.01       74.75     41.80 o 
  24   4   6       12.49      -21.51     44.06 o 
  25   4   6       44.56       85.56     83.95 o 
 -28   5   6        1.13       -8.50     32.28 o 
 -27   5   6        0.98       57.39     72.94 o 
 -26   5   6        6.76      -18.91     26.54 o 
 -25   5   6        8.60       23.66     25.32 o 
 -24   5   6        0.10       18.76     23.37 o 
 -23   5   6        0.01        4.21     22.35 o 
 -22   5   6       18.31       -2.25     18.88 o 
 -21   5   6       53.87       50.40     22.43 o 
 -20   5   6        4.60        8.76     20.18 o 
 -19   5   6        0.77       -5.53     17.81 o 
 -18   5   6      210.21      129.74     21.44 o 
 -17   5   6        6.22       27.17     17.97 o 
 -16   5   6       31.32       25.25     17.54 o 
 -15   5   6       60.31       54.89     14.83 o 
 -14   5   6       16.36       43.96     14.06 o 
 -13   5   6       63.07       61.14     13.68 o 
 -12   5   6      183.11      174.31     16.11 o 
 -11   5   6       15.74       22.40     12.22 o 
 -10   5   6        3.60      -11.52     11.52 o 
  -9   5   6       94.53       93.86     13.16 o 
  -8   5   6        3.31       -2.07     10.79 o 
  -7   5   6      476.24      488.00     25.03 o 
  -6   5   6        4.16        5.35     10.46 o 
  -5   5   6       13.03        5.36      9.49 o 
  -4   5   6      578.72      698.73     28.43 o 
  -3   5   6       41.25       35.83     10.56 o 
  -2   5   6      132.20      138.17     19.54 o 
  -1   5   6      185.69      194.96     13.32 o 
   0   5   6      213.98      191.28     14.72 o 
   1   5   6      142.16      103.68     11.84 o 
   2   5   6        7.30       19.94     10.02 o 
   3   5   6        0.23       -8.20      9.97 o 
   4   5   6        3.87       -9.98      9.98 o 
   5   5   6       30.06       18.79     12.05 o 
   6   5   6       11.29       14.24     12.41 o 
   7   5   6      339.77      278.31     39.36 o 
   8   5   6        2.63       -5.32     13.16 o 
   9   5   6       15.55       11.15     13.90 o 
  10   5   6        9.71       18.19     14.67 o 
  11   5   6       61.15       76.56     16.81 o 
  12   5   6      158.79      111.52     17.72 o 
  13   5   6       30.31       27.20     17.21 o 
  14   5   6       12.94       24.82     31.56 o 
  15   5   6       31.29       18.83     18.60 o 
  16   5   6       38.55       46.67     24.41 o 
  17   5   6       69.83       73.50     27.26 o 
  18   5   6       56.69       41.60     35.02 o 
  19   5   6        4.59        8.58     34.99 o 
  20   5   6        0.00      -13.43     38.28 o 
  21   5   6        0.09       -1.16     41.11 o 
  22   5   6       15.52       36.81     44.67 o 
  23   5   6       30.55       43.02     50.84 o 
 -25   6   6        0.02        8.60     32.63 o 
 -24   6   6       15.30       39.29     30.20 o 
 -23   6   6        8.02      -10.58     29.79 o 
 -22   6   6        0.03       35.21     28.59 o 
 -21   6   6        3.60       -1.08     25.08 o 
 -20   6   6        1.30      -22.71     23.81 o 
 -19   6   6        0.88        4.69     23.14 o 
 -18   6   6       18.26        0.13     22.05 o 
 -17   6   6        3.99      -14.48     20.14 o 
 -16   6   6        0.53       12.54     20.50 o 
 -15   6   6       51.64       27.85     19.63 o 
 -14   6   6       94.18       92.82     20.75 o 
 -13   6   6       19.20        4.54     15.95 o 
 -12   6   6       16.89       15.57     15.71 o 
 -11   6   6       57.04       49.01     15.75 o 
 -10   6   6        0.00       19.12     14.84 o 
  -9   6   6       86.51       50.45     14.71 o 
  -8   6   6       93.83      141.05     16.81 o 
  -7   6   6       79.37       65.92     14.59 o 
  -6   6   6       25.49       54.71     14.25 o 
  -5   6   6       67.02       91.32     14.80 o 
  -4   6   6        1.55       -6.91     12.92 o 
  -3   6   6       49.90       37.37     13.49 o 
  -2   6   6       62.20       50.98     12.45 o 
  -1   6   6        5.08        1.30     11.75 o 
   0   6   6       64.13       30.47     12.57 o 
   1   6   6       16.80       11.07     11.92 o 
   2   6   6       43.63       67.93     13.17 o 
   3   6   6      258.60      253.74     32.55 o 
   4   6   6      175.17      188.26     19.87 o 
   5   6   6        1.88       54.26     31.02 o 
   6   6   6      128.47      113.37     17.22 o 
   7   6   6      285.59      291.92     47.50 o 
   8   6   6      208.58      248.27     54.00 o 
   9   6   6      231.13      234.70     29.31 o 
  10   6   6      119.69      107.89     23.52 o 
  11   6   6        1.22       23.56     18.42 o 
  12   6   6       25.38       18.20     20.38 o 
  13   6   6       68.59      103.34     32.72 o 
  14   6   6      174.46      250.04     76.24 o 
  15   6   6      184.30      222.35     30.66 o 
  16   6   6       57.09       48.09     29.26 o 
  17   6   6       13.51       27.83     31.14 o 
  18   6   6        0.03       59.78     33.75 o 
  19   6   6       27.96      109.01     36.91 o 
  20   6   6       66.31       89.06     48.02 o 
 -22   7   6       38.44       63.36     37.34 o 
 -21   7   6       63.72       83.78     34.42 o 
 -20   7   6       82.69       96.67     32.88 o 
 -19   7   6       72.73       57.49     30.55 o 
 -18   7   6       14.60       18.98     28.30 o 
 -17   7   6        2.40       24.87     33.37 o 
 -16   7   6       26.09       42.71     26.60 o 
 -15   7   6       39.99       57.65     25.74 o 
 -14   7   6        3.90        9.37     23.82 o 
 -13   7   6        2.81       11.40     23.36 o 
 -12   7   6       23.89       -2.69     21.70 o 
 -11   7   6        1.83        3.87     21.66 o 
 -10   7   6       25.00       14.09     20.71 o 
  -9   7   6        9.76        1.44     20.09 o 
  -8   7   6       15.26       11.53     20.13 o 
  -7   7   6       53.52       63.64     19.32 o 
  -6   7   6      296.59      354.54     25.18 o 
  -5   7   6      284.67      260.97     22.97 o 
  -4   7   6        9.84       15.68     16.81 o 
  -3   7   6        1.40       -7.25     16.63 o 
  -2   7   6        6.66        3.77     16.41 o 
  -1   7   6      258.87      263.12     22.13 o 
   0   7   6      273.00      257.82     22.22 o 
   1   7   6      113.39      143.99     28.43 o 
   2   7   6      154.18      190.10     27.86 o 
   3   7   6       98.33       92.19     18.88 o 
   4   7   6        1.03        0.60     17.09 o 
   5   7   6      172.17      232.43     48.55 o 
   6   7   6      179.60      156.26     26.78 o 
   7   7   6      131.19      148.75     22.04 o 
   8   7   6      141.84      121.86     22.16 o 
   9   7   6      105.51      103.02     23.11 o 
  10   7   6        0.45      -24.52     24.57 o 
  11   7   6       28.15       30.80     37.50 o 
  12   7   6       26.83       13.23     28.62 o 
  13   7   6       72.61       53.73     33.11 o 
  14   7   6       51.17       29.26     31.96 o 
  15   7   6        3.16        8.16     32.68 o 
  16   7   6        0.14      -11.80     33.75 o 
  17   7   6        1.02       49.99     40.43 o 
 -17   8   6        8.35       26.72     37.40 o 
 -16   8   6        0.05      -14.99     34.53 o 
 -15   8   6        2.82        4.67     33.77 o 
 -14   8   6        8.90      -10.41     32.43 o 
 -13   8   6       31.99       30.88     31.90 o 
 -12   8   6       68.29       60.12     31.44 o 
 -11   8   6       15.49       30.85     28.17 o 
 -10   8   6       15.57      -18.22     27.53 o 
  -9   8   6       63.21       42.37     27.33 o 
  -8   8   6       61.18       90.06     28.15 o 
  -7   8   6       39.60       38.94     26.39 o 
  -6   8   6        6.54       -9.06     25.23 o 
  -5   8   6       71.55       62.06     27.60 o 
  -4   8   6       11.38        2.69     30.09 o 
  -3   8   6        0.02        9.66     27.05 o 
  -2   8   6        5.45       11.17     26.23 o 
  -1   8   6       66.99       38.97     26.24 o 
   0   8   6       61.29       42.96     26.25 o 
   1   8   6        0.55      -23.91     24.80 o 
   2   8   6       19.71       12.89     25.64 o 
   3   8   6        6.91      -17.10     25.82 o 
   4   8   6        0.09       14.50     26.72 o 
   5   8   6        4.69       11.58     24.89 o 
   6   8   6        1.37      -17.72     27.91 o 
   7   8   6        3.88      -21.20     29.33 o 
   8   8   6       36.79       53.20     30.82 o 
   9   8   6        5.83       11.48     31.10 o 
  10   8   6        0.47      -22.44     30.79 o 
  11   8   6        0.11      -28.97     33.34 o 
  12   8   6        4.23       -2.72     36.92 o 
  -9   9   6       76.84       27.85     67.73 o 
  -8   9   6       51.33       64.14     39.82 o 
  -7   9   6       22.51        0.53     37.56 o 
  -6   9   6        0.02        4.79     37.12 o 
  -5   9   6       22.28       16.85     37.32 o 
  -4   9   6      145.81      107.12     40.56 o 
  -3   9   6       16.10       20.06     45.25 o 
  -2   9   6        0.32      -13.80     44.31 o 
  -1   9   6        2.40      -27.11     44.47 o 
   0   9   6       12.24       17.98     44.41 o 
   1   9   6       83.51      126.19     48.27 o 
   2   9   6       28.74       -2.48     66.54 o 
   3   9   6        1.23       47.24     66.35 o 
   4   9   6        4.56       37.68     74.72 o 
 -32   1   7        0.10       -7.08     34.56 o 
 -31   1   7       19.19       13.33     29.93 o 
 -30   1   7       65.02       63.52     29.56 o 
 -29   1   7       25.75       28.14     25.99 o 
 -28   1   7       67.14       69.31     25.55 o 
 -27   1   7       33.58        7.06     22.52 o 
 -26   1   7        2.73       20.03     19.73 o 
 -25   1   7       19.87       21.07     18.87 o 
 -24   1   7       61.90       80.48     38.92 o 
 -23   1   7      109.46      123.08     36.58 o 
 -22   1   7      207.44      186.69     19.75 o 
 -21   1   7      206.34      206.84     19.29 o 
 -20   1   7       21.41       27.23     13.14 o 
 -19   1   7       47.51       61.94     15.40 o 
 -18   1   7      109.54      119.90     22.54 o 
 -17   1   7      111.34      110.44     14.15 o 
 -16   1   7        5.02        9.11      9.97 o 
 -15   1   7       48.45       35.48      9.13 o 
 -14   1   7       27.12       19.17     14.83 o 
 -13   1   7        4.93       19.32      7.77 o 
 -12   1   7        1.52       -6.97      6.97 o 
 -11   1   7       43.93       66.25      8.22 o 
 -10   1   7      441.12      457.12     21.00 o 
  -9   1   7      668.35      702.85     29.68 o 
  -8   1   7      786.61      815.15     34.06 o 
  -7   1   7     1486.30     1408.48     55.66 o 
  -6   1   7      590.46      758.47     63.78 o 
  -5   1   7       67.57      261.17     25.17 o 
  -4   1   7      799.36      739.08     40.29 o 
  -3   1   7     2741.10     2823.72    107.99 o 
  -2   1   7     3200.12     3456.01    117.91 o 
  -1   1   7     2744.61     2971.03    101.67 o 
   0   1   7     1060.81     1077.84     38.67 o 
   1   1   7       18.39        0.76      5.23 o 
   2   1   7      398.73      459.23     20.68 o 
   3   1   7     1197.56     1032.95     34.03 o 
   4   1   7     1093.88     1104.48     36.30 o 
   5   1   7      978.60     1039.60     37.77 o 
   6   1   7      855.52      756.66     28.77 o 
   7   1   7      227.09      213.02     12.89 o 
   8   1   7       49.20       51.18      8.61 o 
   9   1   7      697.25      695.19     27.65 o 
  10   1   7      680.33      613.13     28.56 o 
  11   1   7      228.73      211.25     15.74 o 
  12   1   7       51.53       70.60     14.09 o 
  13   1   7        6.63       -2.16     12.05 o 
  14   1   7      109.27       41.63     13.63 o 
  15   1   7      125.77      111.59     16.18 o 
  16   1   7       91.82      125.51     17.68 o 
  17   1   7       77.74       62.42     17.73 o 
  18   1   7        6.03        5.74     19.44 o 
  19   1   7       14.25       20.08     33.76 o 
  20   1   7       48.68       26.69     21.98 o 
  21   1   7       79.96       38.66     25.03 o 
  22   1   7       49.63       14.29     26.56 o 
  23   1   7        2.33       15.28     29.38 o 
  24   1   7        0.09       13.83     34.13 o 
  25   1   7        3.90        4.91     39.88 o 
  26   1   7       24.18      -12.22     43.96 o 
 -32   2   7        3.80       34.12     38.57 o 
 -31   2   7        1.80       19.52     33.62 o 
 -30   2   7       17.09       -9.44     28.87 o 
 -29   2   7       99.85      142.70     30.79 o 
 -28   2   7        0.13        9.19     26.64 o 
 -27   2   7       29.04       60.01     24.53 o 
 -26   2   7       83.66       64.56     23.89 o 
 -25   2   7       53.09      101.57     20.27 o 
 -24   2   7        1.18        1.77     16.70 o 
 -23   2   7        5.11       -6.57     23.58 o 
 -22   2   7        4.15      -19.33     19.33 o 
 -21   2   7       31.45        9.46     13.20 o 
 -20   2   7       95.89       92.42     15.09 o 
 -19   2   7      225.73      172.54     17.15 o 
 -18   2   7      319.34      319.83     22.17 o 
 -17   2   7       52.69       58.29     12.83 o 
 -16   2   7      578.38      575.22     54.33 o 
 -15   2   7        6.79        6.01     12.07 o 
 -14   2   7       79.19       34.47     11.13 o 
 -13   2   7      146.42      160.94     14.81 o 
 -12   2   7      349.69      290.58     16.40 o 
 -11   2   7        5.31       -1.90      7.89 o 
 -10   2   7       77.99       79.29     11.30 o 
  -9   2   7       48.99       26.75      8.30 o 
  -8   2   7      115.21      101.52     23.59 o 
  -7   2   7       43.06       87.85      9.41 o 
  -6   2   7       90.42       83.41      9.70 o 
  -5   2   7       96.86      236.01     16.28 o 
  -4   2   7      638.79     1190.22     43.01 o 
  -3   2   7       20.37      125.70     15.59 o 
  -2   2   7       10.19       26.74      9.15 o 
  -1   2   7      127.30       72.71      7.72 o 
   0   2   7       55.02       30.46      6.49 o 
   1   2   7      292.38      241.21     12.38 o 
   2   2   7       73.99      136.73      8.18 o 
   3   2   7        0.31       -5.99      5.99 o 
   4   2   7       17.41       25.55      6.97 o 
   5   2   7        9.27        8.42      7.12 o 
   6   2   7       91.28       61.67      8.81 o 
   7   2   7       92.29      102.62     13.19 o 
   8   2   7      504.34      448.17     19.99 o 
   9   2   7      129.52      107.63     11.16 o 
  10   2   7       30.72       20.96     10.46 o 
  11   2   7       19.26       43.41     11.38 o 
  12   2   7        2.09       17.10     27.12 o 
  13   2   7       27.15       27.84     16.42 o 
  14   2   7       50.69       29.53     16.61 o 
  15   2   7       22.11       23.49     28.89 o 
  16   2   7       23.13       16.11     23.21 o 
  17   2   7       12.11       12.89     19.48 o 
  18   2   7        9.44       12.87     20.85 o 
  19   2   7       19.29       62.45     28.60 o 
  20   2   7       13.10      -21.15     23.29 o 
  21   2   7       13.82       38.64     26.38 o 
  22   2   7        1.35       24.87     27.32 o 
  23   2   7        5.74        9.42     30.02 o 
  24   2   7        6.68       -0.09     34.13 o 
  25   2   7        0.01       87.02     46.15 o 
  26   2   7       12.85        7.93     58.63 o 
 -31   3   7        8.83       11.73     39.27 o 
 -30   3   7        4.10       24.16     32.68 o 
 -29   3   7       92.44       89.42     33.40 o 
 -28   3   7        2.25      -12.11     29.25 o 
 -27   3   7        6.74      -10.40     23.16 o 
 -26   3   7       29.20       29.09     21.25 o 
 -25   3   7       29.17       13.04     18.53 o 
 -24   3   7      122.98      119.70     18.95 o 
 -23   3   7      307.27      295.24     25.25 o 
 -22   3   7      146.37      149.46     19.93 o 
 -21   3   7        1.55       19.71     17.69 o 
 -20   3   7      143.73      138.57     18.42 o 
 -19   3   7      352.30      329.56     24.51 o 
 -18   3   7      531.44      549.78     32.43 o 
 -17   3   7      288.96      292.52     30.58 o 
 -16   3   7      462.90      526.27     37.03 o 
 -15   3   7       34.33       51.57     18.24 o 
 -14   3   7      248.06      243.74     20.03 o 
 -13   3   7      797.86      816.01     41.90 o 
 -12   3   7      449.77      421.55     27.53 o 
 -11   3   7      260.44      235.53     18.25 o 
 -10   3   7      300.65      325.67     18.01 o 
  -9   3   7        0.34       12.67      8.47 o 
  -8   3   7      536.84      562.19     25.91 o 
  -7   3   7      533.12      595.51     24.14 o 
  -6   3   7      376.21      363.26     19.25 o 
  -5   3   7      934.40     1203.97     81.78 o 
  -4   3   7        5.34        7.34      8.97 o 
  -3   3   7      394.59      433.71     20.98 o 
  -2   3   7     1395.35     1304.41     46.92 o 
  -1   3   7      940.12      895.95     33.60 o 
   0   3   7      282.10      295.67     14.42 o 
   1   3   7      125.93      127.88      9.79 o 
   2   3   7       14.65        9.90      6.43 o 
   3   3   7      168.80      175.95     10.02 o 
   4   3   7     1230.14     1111.19     37.12 o 
   5   3   7     1584.97     1513.45     54.28 o 
   6   3   7      462.01      517.02     49.05 o 
   7   3   7        6.88       11.07     11.20 o 
   8   3   7        4.71       -1.27     11.08 o 
   9   3   7        7.15      -11.58     11.58 o 
  10   3   7      371.56      389.55     48.32 o 
  11   3   7      657.31      660.51     49.25 o 
  12   3   7      199.91      259.66     33.81 o 
  13   3   7       14.93        6.53     14.90 o 
  14   3   7        0.07       26.64     18.19 o 
  15   3   7       50.32       50.74     19.68 o 
  16   3   7       73.43       36.95     19.75 o 
  17   3   7        3.08      -19.90     20.12 o 
  18   3   7       17.63        1.18     21.79 o 
  19   3   7        9.42       53.45     23.76 o 
  20   3   7        1.27        1.78     28.52 o 
  21   3   7        0.96       42.18     27.59 o 
  22   3   7        6.32       32.76     31.13 o 
  23   3   7       23.90      -19.91     38.39 o 
  24   3   7        5.87      -13.26     43.14 o 
  25   3   7       41.11       71.09     50.94 o 
 -29   4   7       81.64      102.61     33.29 o 
 -28   4   7       33.28       56.57     28.56 o 
 -27   4   7        8.88       -2.96     24.26 o 
 -26   4   7       53.59       30.83     23.89 o 
 -25   4   7       20.62        8.27     22.93 o 
 -24   4   7        9.12       -4.62     21.12 o 
 -23   4   7       24.49       12.87     19.64 o 
 -22   4   7        2.20      -13.31     18.25 o 
 -21   4   7       33.13       43.40     19.21 o 
 -20   4   7       11.17        2.88     17.67 o 
 -19   4   7       74.04      120.60     42.74 o 
 -18   4   7      464.70      412.22     29.22 o 
 -17   4   7       40.87       16.57     23.67 o 
 -16   4   7       22.71       38.34     16.34 o 
 -15   4   7      287.14      281.46     43.42 o 
 -14   4   7      185.93      209.76     21.01 o 
 -13   4   7      170.76      198.82     19.86 o 
 -12   4   7      597.42      563.01     32.87 o 
 -11   4   7      159.37      163.33     14.96 o 
 -10   4   7       68.12       81.09     12.20 o 
  -9   4   7      202.77      252.93     17.16 o 
  -8   4   7      158.74      170.99     14.63 o 
  -7   4   7       13.38       20.99      9.19 o 
  -6   4   7       23.04       28.00      8.98 o 
  -5   4   7     1103.42     1056.83     39.18 o 
  -4   4   7        7.70       -2.28      8.23 o 
  -3   4   7     1239.66     1254.66     45.94 o 
  -2   4   7        0.80        3.46      8.20 o 
  -1   4   7      152.17      162.24     11.86 o 
   0   4   7       18.70       13.23      8.69 o 
   1   4   7       14.65        2.96      8.62 o 
   2   4   7        0.79        8.38      9.35 o 
   3   4   7      139.89      141.97     12.21 o 
   4   4   7      220.19      203.07     28.08 o 
   5   4   7        8.54        7.21     11.58 o 
   6   4   7      315.11      278.68     19.03 o 
   7   4   7        3.46       19.88     16.45 o 
   8   4   7       38.01       18.69     12.70 o 
   9   4   7        0.10       29.76     13.76 o 
  10   4   7       10.09       13.63     19.13 o 
  11   4   7       11.17       21.08     15.40 o 
  12   4   7      123.24      128.34     18.35 o 
  13   4   7       53.48       22.57     16.34 o 
  14   4   7        2.53       -7.98     17.35 o 
  15   4   7       11.22        9.07     20.44 o 
  16   4   7       43.94       47.76     22.17 o 
  17   4   7       57.36       17.53     22.77 o 
  18   4   7        6.97       26.58     24.57 o 
  19   4   7        6.82        2.06     26.43 o 
  20   4   7        7.06      -12.18     35.28 o 
  21   4   7        0.17       56.04     39.21 o 
  22   4   7        0.55       30.07     40.37 o 
  23   4   7       38.96      -34.91     43.68 o 
 -27   5   7        7.35       -3.96     37.00 o 
 -26   5   7        2.34       29.88     29.66 o 
 -25   5   7       22.23       14.51     26.95 o 
 -24   5   7       93.83       69.93     25.41 o 
 -23   5   7       57.81       66.75     24.42 o 
 -22   5   7       18.02        2.48     23.69 o 
 -21   5   7       13.22       23.23     22.54 o 
 -20   5   7       10.14       16.49     22.80 o 
 -19   5   7        4.13       25.12     20.67 o 
 -18   5   7       66.69       80.35     38.19 o 
 -17   5   7      191.56      170.67     23.33 o 
 -16   5   7        0.22       -1.97     15.26 o 
 -15   5   7       10.29       15.14     20.05 o 
 -14   5   7        0.01       29.46     14.40 o 
 -13   5   7        0.42       20.59     13.91 o 
 -12   5   7       87.99       94.71     14.82 o 
 -11   5   7      101.12       81.99     17.09 o 
 -10   5   7       53.51       45.84     13.12 o 
  -9   5   7      272.96      304.59     23.67 o 
  -8   5   7      113.33      120.97     14.79 o 
  -7   5   7      197.81      237.58     17.69 o 
  -6   5   7      293.36      290.74     19.23 o 
  -5   5   7      108.96      118.45     16.42 o 
  -4   5   7       56.40       48.99     13.18 o 
  -3   5   7      466.28      375.06     19.25 o 
  -2   5   7      396.85      331.90     19.78 o 
  -1   5   7      461.15      491.14     22.60 o 
   0   5   7      486.07      500.83     23.13 o 
   1   5   7       58.06       70.25     11.86 o 
   2   5   7      209.46      220.53     18.45 o 
   3   5   7      623.83      580.55     29.69 o 
   4   5   7      324.86      263.09     49.60 o 
   5   5   7      181.02      155.06     22.80 o 
   6   5   7      286.42      297.59     61.92 o 
   7   5   7      152.35      208.52     24.58 o 
   8   5   7       27.86       27.56     16.65 o 
   9   5   7      377.77      407.20     27.38 o 
  10   5   7      153.05      141.14     20.09 o 
  11   5   7       57.67       36.61     23.24 o 
  12   5   7       41.23       34.30     17.99 o 
  13   5   7       11.15        5.39     18.06 o 
  14   5   7        9.46        4.69     19.14 o 
  15   5   7       19.20       23.18     21.32 o 
  16   5   7       30.75       61.19     26.85 o 
  17   5   7       61.95       77.77     67.09 o 
  18   5   7        0.54       -3.71     34.17 o 
  19   5   7        5.45       37.43     39.56 o 
  20   5   7       11.10       -9.15     42.14 o 
  21   5   7       24.06       45.20     46.43 o 
  22   5   7        3.29       -8.18     71.59 o 
 -25   6   7        6.01       14.74     42.04 o 
 -24   6   7        0.39       -5.33     46.74 o 
 -23   6   7       12.74       10.52     32.45 o 
 -22   6   7       10.02        2.72     29.51 o 
 -21   6   7        5.65       49.70     28.48 o 
 -20   6   7       25.12       -0.86     25.61 o 
 -19   6   7       52.00       71.41     26.14 o 
 -18   6   7       16.26      -23.04     23.04 o 
 -17   6   7       85.79       70.21     23.05 o 
 -16   6   7      329.49      322.91     30.15 o 
 -15   6   7       24.45       32.82     21.42 o 
 -14   6   7        0.31      -13.63     16.98 o 
 -13   6   7       29.19       20.01     16.46 o 
 -12   6   7       48.11       57.46     16.51 o 
 -11   6   7        9.59       10.76     15.90 o 
 -10   6   7       78.80       61.75     20.53 o 
  -9   6   7       66.33       86.34     16.13 o 
  -8   6   7       89.43      127.63     19.38 o 
  -7   6   7       23.10       22.50     14.90 o 
  -6   6   7      137.34      196.79     35.28 o 
  -5   6   7       36.93       12.51     14.30 o 
  -4   6   7      460.58      441.74     39.82 o 
  -3   6   7      158.85      216.78     40.39 o 
  -2   6   7        3.21       -3.17     14.10 o 
  -1   6   7        0.57       10.75     12.95 o 
   0   6   7      146.30      158.56     16.19 o 
   1   6   7      240.27      279.05     34.12 o 
   2   6   7       98.67      100.63     16.97 o 
   3   6   7        4.42      -14.81     15.09 o 
   4   6   7       93.55      110.44     17.68 o 
   5   6   7       28.08       43.41     16.54 o 
   6   6   7       22.50        7.39     16.14 o 
   7   6   7      356.34      461.43     73.62 o 
   8   6   7      286.17      317.46     33.32 o 
   9   6   7       28.67       32.00     19.83 o 
  10   6   7        7.90       21.84     19.36 o 
  11   6   7       84.53       47.87     20.43 o 
  12   6   7       82.40       73.99     22.40 o 
  13   6   7       56.25      113.13     24.59 o 
  14   6   7       65.46       90.22     28.62 o 
  15   6   7       20.81       15.83     29.77 o 
  16   6   7        1.08       25.33     31.49 o 
  17   6   7        2.79      -10.56     39.71 o 
  18   6   7       24.02        0.26     44.20 o 
  19   6   7       27.70      -46.84     46.84 o 
 -21   7   7       34.68       51.72     36.64 o 
 -20   7   7        0.07       10.66     34.34 o 
 -19   7   7        0.01       18.55     31.38 o 
 -18   7   7        7.38       22.52     30.12 o 
 -17   7   7       14.55       -3.00     28.80 o 
 -16   7   7        5.69      -26.31     26.31 o 
 -15   7   7       22.98       24.35     26.98 o 
 -14   7   7        0.88       -6.59     24.29 o 
 -13   7   7       42.99       26.19     25.81 o 
 -12   7   7        0.41       -0.44     27.30 o 
 -11   7   7       50.03       20.69     23.79 o 
 -10   7   7       31.26       19.33     22.95 o 
  -9   7   7       36.75       18.32     18.71 o 
  -8   7   7      244.36      203.57     22.11 o 
  -7   7   7      157.20      145.17     21.03 o 
  -6   7   7        6.27        0.35     18.15 o 
  -5   7   7        6.67       20.68     18.15 o 
  -4   7   7       90.26       70.99     18.67 o 
  -3   7   7       65.37       60.24     18.31 o 
  -2   7   7      250.18      262.10     23.44 o 
  -1   7   7      271.05      239.60     27.02 o 
   0   7   7       84.70       31.79     21.03 o 
   1   7   7        2.84       11.60     22.22 o 
   2   7   7        1.02       12.11     20.57 o 
   3   7   7       33.23        9.78     18.91 o 
   4   7   7      209.97      181.77     28.21 o 
   5   7   7      196.79      223.74     33.63 o 
   6   7   7       15.75       10.10     20.12 o 
   7   7   7       11.00       17.16     21.28 o 
   8   7   7        4.31       -5.48     21.58 o 
   9   7   7        3.14      -15.43     22.78 o 
  10   7   7       34.62       31.67     25.25 o 
  11   7   7       18.95       41.15     30.04 o 
  12   7   7        5.97       34.45     33.12 o 
  13   7   7        2.35      -31.67     31.67 o 
  14   7   7       17.15       31.20     34.62 o 
  15   7   7       26.49        1.73     37.76 o 
 -16   8   7       35.89       14.08     38.71 o 
 -15   8   7       61.01        3.48     35.73 o 
 -14   8   7      115.04      102.86     36.05 o 
 -13   8   7       39.60      111.04     34.95 o 
 -12   8   7        4.95       -6.22     32.55 o 
 -11   8   7       25.38       32.41     32.35 o 
 -10   8   7       61.22       59.63     31.63 o 
  -9   8   7      133.81       83.57     30.96 o 
  -8   8   7       70.86       87.04     31.53 o 
  -7   8   7        8.09       24.79     29.38 o 
  -6   8   7        9.70       19.43     28.86 o 
  -5   8   7      156.10      152.69     32.36 o 
  -4   8   7        1.40       14.01     29.26 o 
  -3   8   7      292.51      350.18     35.45 o 
  -2   8   7        3.01      -16.26     26.76 o 
  -1   8   7        6.23       15.59     27.53 o 
   0   8   7        7.11       14.46     27.81 o 
   1   8   7       30.57        1.85     41.52 o 
   2   8   7       56.37       51.98     28.05 o 
   3   8   7       53.13       68.27     28.51 o 
   4   8   7       17.03       18.19     29.42 o 
   5   8   7       19.88       59.62     30.96 o 
   6   8   7      101.55       91.76     35.88 o 
   7   8   7       33.52       34.99     31.72 o 
   8   8   7       51.02       63.00     33.32 o 
   9   8   7       40.09      -12.27     35.31 o 
  10   8   7        0.65        2.96     35.91 o 
 -32   0   8        0.12       19.30     52.29 o 
 -31   0   8        0.73      -43.56     43.56 o 
 -30   0   8       29.40        5.61     45.31 o 
 -29   0   8      115.97      173.51     47.24 o 
 -28   0   8       34.27       -4.96     35.20 o 
 -27   0   8       38.29       86.30     34.83 o 
 -26   0   8        1.68      -22.61     29.04 o 
 -25   0   8        6.58      -25.00     25.92 o 
 -24   0   8        7.94       84.82     31.25 o 
 -23   0   8      215.50      206.41     35.84 o 
 -22   0   8      845.78      701.20     67.27 o 
 -21   0   8      477.88      448.11     47.51 o 
 -20   0   8        4.77        6.07     20.31 o 
 -19   0   8      121.15      122.87     26.01 o 
 -18   0   8      364.16      349.93     48.62 o 
 -17   0   8      481.04      562.91     37.79 o 
 -16   0   8      255.50      249.67     33.91 o 
 -15   0   8     3338.06     3569.55    194.17 o 
 -14   0   8      168.01      129.51     27.75 o 
 -13   0   8       42.13       54.10     13.26 o 
 -12   0   8      151.67      105.32     17.64 o 
 -11   0   8       60.29       25.63     12.18 o 
 -10   0   8        1.36       -0.53     10.80 o 
  -9   0   8       15.51       14.67      9.69 o 
  -8   0   8        0.57       -2.97      8.96 o 
  -7   0   8       42.04       34.96     11.63 o 
  -6   0   8       48.90       23.91      9.54 o 
  -5   0   8       23.80       29.27     14.01 o 
  -4   0   8       10.93       37.10     10.05 o 
  -3   0   8      504.24      631.34     38.51 o 
  -2   0   8     4343.07     5077.05    273.15 o 
  -1   0   8     2719.61     2480.22    110.70 o 
   0   0   8       52.13       56.32     21.03 o 
   1   0   8      937.73     1033.30     48.40 o 
   2   0   8      128.18      142.24     12.21 o 
   3   0   8      209.52      299.13     62.58 o 
   4   0   8     2814.87     2927.13    130.35 o 
   5   0   8     4625.95     4191.08    184.22 o 
   6   0   8      901.39     1181.39     68.84 o 
   7   0   8        6.10      -12.81     12.81 o 
   8   0   8       29.84       20.72     21.50 o 
   9   0   8      657.89      698.44     36.91 o 
  10   0   8      451.62      435.48     33.14 o 
  11   0   8     1279.43     1222.25     72.87 o 
  12   0   8      823.93      881.64     56.42 o 
  13   0   8      145.72      115.67     22.65 o 
  14   0   8        8.29       -2.91     20.37 o 
  15   0   8       78.24        6.30     21.49 o 
  16   0   8      169.61      129.58     27.03 o 
  17   0   8      260.41      269.85     38.55 o 
  18   0   8       53.71       40.19     27.88 o 
  19   0   8        7.13       30.41     28.77 o 
  20   0   8        0.67      -38.97     38.97 o 
  21   0   8       79.02       -6.71     45.40 o 
  22   0   8        8.10       56.79     49.53 o 
  23   0   8      295.12      211.92     59.37 o 
  24   0   8       22.87       40.90     53.49 o 
  25   0   8       48.52       -7.81     60.29 o 
 -32   1   8        1.65      -14.40     38.25 o 
 -31   1   8        0.59      -11.95     31.06 o 
 -30   1   8        0.46        3.49     28.45 o 
 -29   1   8        5.48        2.96     26.56 o 
 -28   1   8        5.58      -11.82     23.48 o 
 -27   1   8       42.83       79.55     24.09 o 
 -26   1   8       29.89      -16.29     34.19 o 
 -25   1   8        0.04       21.51     20.01 o 
 -24   1   8        4.89       34.86     19.87 o 
 -23   1   8       58.24       40.31     19.35 o 
 -22   1   8        1.98        9.82     17.93 o 
 -21   1   8      310.20      287.85     48.85 o 
 -20   1   8      244.58      215.58     19.36 o 
 -19   1   8        2.80       13.89     12.98 o 
 -18   1   8       16.38        9.79     13.44 o 
 -17   1   8        3.29       16.58     11.62 o 
 -16   1   8     1453.56     1433.25     67.10 o 
 -15   1   8     1618.41     1748.07     69.38 o 
 -14   1   8       56.18       56.18     11.97 o 
 -13   1   8       36.99       16.22      8.79 o 
 -12   1   8       39.14       25.72     11.55 o 
 -11   1   8       10.61       27.39      8.01 o 
 -10   1   8        1.06        5.28      7.36 o 
  -9   1   8        2.18        9.67      7.37 o 
  -8   1   8        0.20       -3.45      7.03 o 
  -7   1   8       14.91       12.66      7.39 o 
  -6   1   8       54.87       39.35      8.10 o 
  -5   1   8      130.29       81.37      8.96 o 
  -4   1   8       54.59       36.95      7.67 o 
  -3   1   8      250.32      208.24     11.47 o 
  -2   1   8      297.13      288.81     18.54 o 
  -1   1   8      256.54      224.06     11.99 o 
   0   1   8      449.54      555.59     20.11 o 
   1   1   8      133.07      108.24      7.97 o 
   2   1   8      181.85      230.51     15.38 o 
   3   1   8      308.92      311.15     13.34 o 
   4   1   8      843.20      722.64     25.18 o 
   5   1   8        0.02        8.00      7.61 o 
   6   1   8      293.88      295.33     15.04 o 
   7   1   8       29.37       17.09      8.55 o 
   8   1   8       12.83       10.02     11.86 o 
   9   1   8        2.64       10.39     11.00 o 
  10   1   8      145.16      116.01     13.93 o 
  11   1   8       96.67      124.97     14.24 o 
  12   1   8        0.22       -8.06     12.44 o 
  13   1   8       43.37       24.12     13.48 o 
  14   1   8        5.10        4.97     18.02 o 
  15   1   8        7.34       12.61     15.44 o 
  16   1   8       58.81       28.00     18.95 o 
  17   1   8        3.89        7.62     19.56 o 
  18   1   8       31.32        5.83     21.77 o 
  19   1   8       16.18       19.99     23.38 o 
  20   1   8       45.13       59.30     34.92 o 
  21   1   8        2.80       19.79     26.94 o 
  22   1   8      136.92      122.51     32.01 o 
  23   1   8       22.72       41.15     32.24 o 
  24   1   8       52.09      117.22     43.12 o 
  25   1   8       29.90       63.44     48.28 o 
 -31   2   8        0.71      -10.56     56.70 o 
 -30   2   8        9.58       34.55     30.16 o 
 -29   2   8        1.06      -13.46     46.46 o 
 -28   2   8        4.40       -2.13     27.72 o 
 -27   2   8        0.25       19.38     43.47 o 
 -26   2   8       10.21       -2.06     22.82 o 
 -25   2   8        4.54      -24.21     26.33 o 
 -24   2   8      145.73      152.45     21.84 o 
 -23   2   8      139.11      178.21     31.97 o 
 -22   2   8        4.61      -13.69     13.87 o 
 -21   2   8        2.82       -9.39     13.76 o 
 -20   2   8       16.96       17.50     14.83 o 
 -19   2   8      233.35      218.32     19.76 o 
 -18   2   8      784.91      812.84     42.43 o 
 -17   2   8      806.85      861.87     43.90 o 
 -16   2   8     2058.96     2091.63     95.41 o 
 -15   2   8      826.42      784.74     40.43 o 
 -14   2   8      236.49      215.25     17.93 o 
 -13   2   8      385.01      394.68     21.46 o 
 -12   2   8      864.67      945.06     46.45 o 
 -11   2   8     1608.66     1721.31     68.25 o 
 -10   2   8     1672.98     1599.91     63.44 o 
  -9   2   8      612.95      603.29     28.04 o 
  -8   2   8       16.91       12.80      8.44 o 
  -7   2   8      918.61      897.55     37.89 o 
  -6   2   8     2327.59     2407.82     93.67 o 
  -5   2   8     1894.09     1948.73     68.51 o 
  -4   2   8       61.08       54.55      8.14 o 
  -3   2   8       18.01       13.13      7.09 o 
  -2   2   8      181.41      209.96     11.92 o 
  -1   2   8       93.27       57.96      8.00 o 
   0   2   8     1331.00     1413.73     50.53 o 
   1   2   8      897.93      986.42     33.08 o 
   2   2   8       17.40       27.66      6.77 o 
   3   2   8      443.64      495.94     22.20 o 
   4   2   8      112.47      104.38      9.69 o 
   5   2   8       32.68       23.15      8.29 o 
   6   2   8      403.65      383.49     18.32 o 
   7   2   8      497.41      464.93     26.32 o 
   8   2   8       12.70        4.93      9.97 o 
   9   2   8      188.26      232.22     21.20 o 
  10   2   8     1019.38      823.94     44.08 o 
  11   2   8      314.96      334.05     27.49 o 
  12   2   8       99.15       78.73     17.77 o 
  13   2   8       10.74       32.16     17.36 o 
  14   2   8        2.91       17.83     23.24 o 
  15   2   8       85.08      114.41     31.37 o 
  16   2   8      139.71      135.56     44.80 o 
  17   2   8       80.93       75.45     21.96 o 
  18   2   8      126.53      148.34     29.22 o 
  19   2   8      130.52       94.67     25.32 o 
  20   2   8        0.05       -1.52     25.76 o 
  21   2   8      231.90      210.48     49.23 o 
  22   2   8       69.22       48.48     32.67 o 
  23   2   8       15.70       34.92     34.31 o 
  24   2   8        2.50      -35.00     46.85 o 
 -30   3   8        0.10       54.24     36.76 o 
 -29   3   8        0.01      -31.13     31.13 o 
 -28   3   8       21.91       35.88     30.49 o 
 -27   3   8       16.93       23.10     25.28 o 
 -26   3   8        1.60      -19.11     21.30 o 
 -25   3   8       13.11       18.37     20.84 o 
 -24   3   8       52.24       43.15     20.26 o 
 -23   3   8        0.25      -16.36     16.36 o 
 -22   3   8       14.28       14.02     17.79 o 
 -21   3   8        2.10      -14.49     15.89 o 
 -20   3   8       19.21       18.22     15.64 o 
 -19   3   8      114.30      117.37     20.03 o 
 -18   3   8       98.37       88.65     16.49 o 
 -17   3   8        1.05       11.61     16.20 o 
 -16   3   8      800.83      720.12     39.62 o 
 -15   3   8      131.14      120.46     16.93 o 
 -14   3   8       16.47       24.66     13.83 o 
 -13   3   8       10.99      -12.31     12.31 o 
 -12   3   8        0.01       -3.24     12.56 o 
 -11   3   8        1.54      -13.76     20.44 o 
 -10   3   8       27.53       13.16     11.97 o 
  -9   3   8      148.78      144.88     12.86 o 
  -8   3   8      184.88      189.96     12.87 o 
  -7   3   8       59.88       59.36      9.17 o 
  -6   3   8       42.45       14.15      8.24 o 
  -5   3   8      518.26      511.70     34.93 o 
  -4   3   8      364.03      389.29     18.34 o 
  -3   3   8      143.17      118.77     16.66 o 
  -2   3   8       37.90       45.71     13.44 o 
  -1   3   8       94.72      109.54      9.98 o 
   0   3   8       26.73       11.06      7.98 o 
   1   3   8      202.20      210.55     12.91 o 
   2   3   8      499.09      437.09     21.97 o 
   3   3   8       93.82      104.49     13.30 o 
   4   3   8       12.89       35.96      9.61 o 
   5   3   8      107.67      107.11     13.43 o 
   6   3   8      145.60      137.58     17.88 o 
   7   3   8        2.73       16.63     12.27 o 
   8   3   8      263.53      256.60     21.55 o 
   9   3   8      127.12       99.30     17.48 o 
  10   3   8        4.58       40.16     14.88 o 
  11   3   8        0.54      -10.81     16.48 o 
  12   3   8        0.14      -16.90     16.90 o 
  13   3   8        1.47        1.68     18.96 o 
  14   3   8        2.75       -7.69     19.17 o 
  15   3   8        2.97       10.71     20.27 o 
  16   3   8        5.91      -18.89     21.25 o 
  17   3   8        5.38       37.31     22.76 o 
  18   3   8       18.37       -6.90     23.90 o 
  19   3   8       15.48       57.24     25.92 o 
  20   3   8       59.88       77.27     29.43 o 
  21   3   8        0.98       -6.76     30.34 o 
  22   3   8       43.32       73.16     34.77 o 
  23   3   8       10.64      -50.80     66.26 o 
 -28   4   8        4.50       22.10     30.44 o 
 -27   4   8       13.22       66.86     41.82 o 
 -26   4   8       12.81       10.74     52.63 o 
 -25   4   8       34.72       25.63     24.67 o 
 -24   4   8       13.99       24.79     21.82 o 
 -23   4   8       25.66       -2.28     19.92 o 
 -22   4   8       61.03       52.09     21.00 o 
 -21   4   8        3.28       13.42     33.38 o 
 -20   4   8      134.09      142.36     21.77 o 
 -19   4   8      416.52      419.55     30.84 o 
 -18   4   8      448.63      417.92     30.24 o 
 -17   4   8      467.00      515.68     33.81 o 
 -16   4   8        6.59       31.10     16.43 o 
 -15   4   8      418.75      439.49     51.31 o 
 -14   4   8       96.65       90.14     17.27 o 
 -13   4   8      873.06      816.19     44.08 o 
 -12   4   8     1435.96     1419.91     85.77 o 
 -11   4   8     1158.14     1223.33     51.57 o 
 -10   4   8      745.21      838.17     38.14 o 
  -9   4   8      215.31      204.53     20.85 o 
  -8   4   8       16.50       36.26     12.24 o 
  -7   4   8      441.13      409.94     30.95 o 
  -6   4   8      477.01      444.41     31.40 o 
  -5   4   8      476.83      527.62     23.51 o 
  -4   4   8     1381.18     1477.50     53.45 o 
  -3   4   8      312.16      328.20     17.43 o 
  -2   4   8      264.65      290.37     19.25 o 
  -1   4   8      152.35      188.52     14.69 o 
   0   4   8       63.51       31.17     10.02 o 
   1   4   8       82.50       63.94     12.26 o 
   2   4   8       61.75       67.13     12.67 o 
   3   4   8        0.03       14.25     11.78 o 
   4   4   8      144.48      133.15     14.95 o 
   5   4   8      358.10      376.14     25.28 o 
   6   4   8      150.97      192.06     17.80 o 
   7   4   8        0.04       31.22     14.11 o 
   8   4   8        5.83       20.05     14.95 o 
   9   4   8      201.11      161.42     30.77 o 
  10   4   8      127.09      225.79     21.33 o 
  11   4   8      314.86      253.32     47.45 o 
  12   4   8      195.78      189.22     29.10 o 
  13   4   8       27.06       12.28     20.95 o 
  14   4   8       13.57       -1.71     20.92 o 
  15   4   8       59.78       22.32     22.99 o 
  16   4   8      118.18       98.96     38.21 o 
  17   4   8      173.17      164.62     29.01 o 
  18   4   8       62.62       65.84     28.26 o 
  19   4   8        0.01       10.02     29.80 o 
  20   4   8        0.00       21.48     53.58 o 
  21   4   8        7.77       12.57     42.78 o 
  22   4   8       13.67        4.44     46.77 o 
 -26   5   8       33.23       41.00     32.01 o 
 -25   5   8       10.61       24.18     32.30 o 
 -24   5   8        2.08       13.95     27.21 o 
 -23   5   8        7.04      -13.74     25.05 o 
 -22   5   8       28.55       18.09     24.10 o 
 -21   5   8        0.01      -13.14     23.39 o 
 -20   5   8       18.54       26.94     23.13 o 
 -19   5   8        3.89        3.50     23.40 o 
 -18   5   8       29.76       -0.70     20.65 o 
 -17   5   8       62.46       22.45     20.06 o 
 -16   5   8        0.24       -2.35     17.97 o 
 -15   5   8       64.89       59.02     17.64 o 
 -14   5   8        1.00       21.99     15.16 o 
 -13   5   8        0.42       -3.33     14.99 o 
 -12   5   8       35.89       32.37     17.56 o 
 -11   5   8      140.90      111.05     24.12 o 
 -10   5   8      157.08      178.28     22.91 o 
  -9   5   8      131.17      148.41     16.61 o 
  -8   5   8      119.45      120.47     15.62 o 
  -7   5   8       17.34       11.40     13.19 o 
  -6   5   8       20.95        5.31     12.81 o 
  -5   5   8      110.85      110.55     15.79 o 
  -4   5   8      330.82      299.90     20.54 o 
  -3   5   8      387.83      450.64     22.44 o 
  -2   5   8       63.97       63.17     12.28 o 
  -1   5   8       16.90       21.20     11.86 o 
   0   5   8        3.73       -0.98     12.84 o 
   1   5   8       67.88       48.18     14.45 o 
   2   5   8       82.12       55.90     14.74 o 
   3   5   8       37.45       33.63     14.46 o 
   4   5   8       54.31       63.65     25.19 o 
   5   5   8       31.11       28.56     15.59 o 
   6   5   8       13.98       29.33     15.52 o 
   7   5   8       49.02       67.19     16.66 o 
   8   5   8       23.43       33.91     25.11 o 
   9   5   8       37.75       75.14     19.19 o 
  10   5   8        2.62       23.74     17.32 o 
  11   5   8        7.90       72.27     18.77 o 
  12   5   8       26.36       13.66     19.78 o 
  13   5   8       39.81       51.81     21.49 o 
  14   5   8       16.69       15.67     24.05 o 
  15   5   8        0.30       -6.81     25.35 o 
  16   5   8        0.04      -19.24     26.39 o 
  17   5   8        3.39       -5.94     30.47 o 
  18   5   8       38.13      105.55     40.33 o 
  19   5   8       11.96        9.75     42.94 o 
  20   5   8        0.38       -3.18     49.31 o 
 -24   6   8       27.17      102.69     56.63 o 
 -23   6   8       71.87       40.71     34.00 o 
 -22   6   8       64.53       72.05     33.73 o 
 -21   6   8       27.20       27.78     30.40 o 
 -20   6   8       11.89       20.32     28.56 o 
 -19   6   8        3.32       -7.86     25.73 o 
 -18   6   8       17.66      -12.22     24.85 o 
 -17   6   8       61.27      131.39     40.72 o 
 -16   6   8      166.41      186.30     23.24 o 
 -15   6   8       28.07       13.14     19.02 o 
 -14   6   8       38.95       38.31     18.35 o 
 -13   6   8        7.31       -8.02     17.03 o 
 -12   6   8        2.09        7.43     16.98 o 
 -11   6   8       34.42       43.79     18.01 o 
 -10   6   8        9.57       -4.93     17.29 o 
  -9   6   8        3.11        5.54     15.95 o 
  -8   6   8        6.98       16.07     16.07 o 
  -7   6   8        4.56       17.88     17.40 o 
  -6   6   8        2.11        7.50     15.31 o 
  -5   6   8       15.00       35.73     16.82 o 
  -4   6   8      254.37      239.47     20.73 o 
  -3   6   8      166.07      188.70     19.31 o 
  -2   6   8       27.20       28.14     18.43 o 
  -1   6   8      225.46      263.65     25.15 o 
   0   6   8      104.39      125.51     18.79 o 
   1   6   8        6.11       19.85     16.12 o 
   2   6   8       67.85       50.79     17.32 o 
   3   6   8      196.51      169.14     20.27 o 
   4   6   8      450.33      434.24     57.20 o 
   5   6   8      388.29      424.15     42.63 o 
   6   6   8      168.00      211.89     47.45 o 
   7   6   8       10.55       11.64     28.17 o 
   8   6   8       24.03       13.39     20.09 o 
   9   6   8       58.89       87.33     21.70 o 
  10   6   8      201.72      152.80     29.99 o 
  11   6   8      190.62      218.42     31.28 o 
  12   6   8       71.67      122.35     29.16 o 
  13   6   8       33.99        4.92     25.50 o 
  14   6   8        3.57      -22.63     31.15 o 
  15   6   8       21.87       15.37     69.16 o 
  16   6   8       49.07       35.61     41.65 o 
  17   6   8       21.99       -3.75     47.70 o 
 -20   7   8       53.37       12.97     37.61 o 
 -19   7   8       45.22       -0.68     34.81 o 
 -18   7   8       28.04       31.75     32.84 o 
 -17   7   8        3.53       36.90     31.85 o 
 -16   7   8       11.92       33.31     29.64 o 
 -15   7   8       96.76       86.27     29.85 o 
 -14   7   8       65.86      202.41     86.81 o 
 -13   7   8       39.72       48.07     35.66 o 
 -12   7   8        5.72      -25.33     25.33 o 
 -11   7   8        7.15       36.72     26.42 o 
 -10   7   8       49.17        3.00     21.56 o 
  -9   7   8      134.92      161.24     23.97 o 
  -8   7   8      165.48      149.96     22.68 o 
  -7   7   8       69.52      101.01     21.05 o 
  -6   7   8        0.41      -15.95     19.34 o 
  -5   7   8       51.77       60.05     21.00 o 
  -4   7   8      165.93      113.67     24.01 o 
  -3   7   8      110.66      140.29     42.60 o 
  -2   7   8      209.74      153.49     25.58 o 
  -1   7   8        7.52      -21.52     21.52 o 
   0   7   8       11.13       44.61     22.95 o 
   1   7   8        8.70       -8.75     21.35 o 
   2   7   8       37.79       45.72     22.73 o 
   3   7   8      160.37      137.27     26.05 o 
   4   7   8      110.96      151.93     27.47 o 
   5   7   8        2.26        2.52     22.25 o 
   6   7   8       12.16       29.31     23.72 o 
   7   7   8       43.66       57.44     25.26 o 
   8   7   8       68.53       63.98     25.48 o 
   9   7   8       36.38       38.18     26.03 o 
  10   7   8       23.15       36.78     27.76 o 
  11   7   8        0.52       -9.65     31.76 o 
  12   7   8       20.85        0.94     33.00 o 
  13   7   8       27.77       24.07     35.96 o 
 -14   8   8        0.25        3.47     38.30 o 
 -13   8   8       25.85       31.07     36.95 o 
 -12   8   8       81.19       83.39     37.91 o 
 -11   8   8       76.11       64.22     35.53 o 
 -10   8   8       41.40       36.42     34.54 o 
  -9   8   8       10.54       11.48     33.69 o 
  -8   8   8        0.90        7.43     31.96 o 
  -7   8   8       24.31       55.74     33.40 o 
  -6   8   8       30.98       34.72     37.39 o 
  -5   8   8        0.39      -22.60     37.55 o 
  -4   8   8       65.91       56.79     30.96 o 
  -3   8   8        6.81        7.47     29.40 o 
  -2   8   8       13.95        9.35     29.77 o 
  -1   8   8        0.40       13.80     28.83 o 
   0   8   8       19.38       19.72     29.39 o 
   1   8   8       53.10        4.95     29.34 o 
   2   8   8        0.05       -7.59     30.03 o 
   3   8   8       43.52        8.24     30.40 o 
   4   8   8       22.85       49.57     33.15 o 
   5   8   8        5.35       -3.03     33.27 o 
   6   8   8        6.34      -20.14     33.93 o 
   7   8   8       10.05       28.79     48.09 o 
 -31   1   9        0.16       23.35     35.21 o 
 -30   1   9        2.49       -6.84     39.79 o 
 -29   1   9       12.91        1.11     28.14 o 
 -28   1   9       56.71       56.67     26.85 o 
 -27   1   9       17.08       29.90     24.49 o 
 -26   1   9      162.40      142.23     26.62 o 
 -25   1   9       12.25       12.60     20.03 o 
 -24   1   9       23.65       22.73     20.03 o 
 -23   1   9       86.23       78.90     29.50 o 
 -22   1   9      161.90      133.05     22.70 o 
 -21   1   9      213.67      213.38     30.28 o 
 -20   1   9      101.34       92.64     16.75 o 
 -19   1   9        0.90       -2.51     13.57 o 
 -18   1   9      126.42      115.93     16.00 o 
 -17   1   9      402.66      377.50     24.67 o 
 -16   1   9      520.85      462.48     35.25 o 
 -15   1   9       78.86      104.56     14.44 o 
 -14   1   9        2.26        3.77     10.12 o 
 -13   1   9        1.68       23.00      9.91 o 
 -12   1   9      221.25      238.52     15.20 o 
 -11   1   9      763.83      749.60     42.29 o 
 -10   1   9      653.05      659.53     29.51 o 
  -9   1   9      355.00      329.62     20.95 o 
  -8   1   9       76.80       68.41     12.50 o 
  -7   1   9      171.48      187.28     21.23 o 
  -6   1   9     1323.84     1220.02     49.31 o 
  -5   1   9     1060.69     1222.88     49.31 o 
  -4   1   9      418.45      428.16     22.46 o 
  -3   1   9      183.63      205.32     17.67 o 
  -2   1   9       28.30      138.37     12.45 o 
  -1   1   9      123.74       39.18      7.36 o 
   0   1   9      411.10      522.79     19.87 o 
   1   1   9      695.58      663.13     23.65 o 
   2   1   9      231.12      261.73     12.77 o 
   3   1   9        0.75        0.29      8.18 o 
   4   1   9       66.55       82.10     10.73 o 
   5   1   9      127.91      122.57     11.25 o 
   6   1   9      207.93      189.35     14.99 o 
   7   1   9      341.79      333.51     19.95 o 
   8   1   9      119.28      100.88     15.98 o 
   9   1   9       54.77       68.03     17.20 o 
  10   1   9      249.64      199.66     17.58 o 
  11   1   9      206.84      190.39     20.18 o 
  12   1   9      171.69      214.71     20.15 o 
  13   1   9       62.50       56.15     16.17 o 
  14   1   9        0.86       -1.11     19.19 o 
  15   1   9       34.66       48.42     24.67 o 
  16   1   9       54.98       71.29     22.08 o 
  17   1   9       62.96       76.28     22.77 o 
  18   1   9       90.98       83.82     24.67 o 
  19   1   9       46.34        8.12     26.77 o 
  20   1   9        0.01        6.50     28.44 o 
  21   1   9       18.02       27.72     36.01 o 
  22   1   9       45.55       50.27     34.48 o 
  23   1   9       26.82       -3.03     39.76 o 
 -30   2   9        2.91      -10.31     30.86 o 
 -29   2   9       12.93       -6.65     29.63 o 
 -28   2   9        3.93      -19.40     27.94 o 
 -27   2   9       16.75       27.90     27.10 o 
 -26   2   9       89.70       52.44     28.90 o 
 -25   2   9       52.77       30.17     22.92 o 
 -24   2   9        6.04        4.87     28.31 o 
 -23   2   9        3.38       33.42     17.31 o 
 -22   2   9        1.68       -6.69     15.88 o 
 -21   2   9       26.59       18.30     15.50 o 
 -20   2   9      154.29      171.10     19.23 o 
 -19   2   9      193.32      211.44     55.17 o 
 -18   2   9       70.63       47.27     14.80 o 
 -17   2   9        8.86       18.41     13.95 o 
 -16   2   9        2.23       18.94     13.21 o 
 -15   2   9      158.29      129.32     16.41 o 
 -14   2   9       47.10       40.38     13.39 o 
 -13   2   9      169.07      157.58     26.33 o 
 -12   2   9      152.67      174.03     17.71 o 
 -11   2   9       38.35       58.00     18.13 o 
 -10   2   9       18.07        8.26     10.43 o 
  -9   2   9       17.06       17.30     10.23 o 
  -8   2   9       53.58       67.14     12.20 o 
  -7   2   9      471.41      534.26     30.06 o 
  -6   2   9      116.65      115.82     14.29 o 
  -5   2   9      142.28      109.57     11.91 o 
  -4   2   9       58.19       85.76     10.19 o 
  -3   2   9        3.00       45.32      8.86 o 
  -2   2   9        0.47       24.92     14.11 o 
  -1   2   9        5.80       15.56     13.83 o 
   0   2   9       28.21       21.94      7.65 o 
   1   2   9       16.89       23.23      7.60 o 
   2   2   9      266.31      297.98     25.18 o 
   3   2   9      244.52      258.56     14.76 o 
   4   2   9       16.49       -4.07     15.08 o 
   5   2   9        0.97       -9.50      9.50 o 
   6   2   9       42.25       37.24     10.70 o 
   7   2   9        1.53       -4.00     11.89 o 
   8   2   9      180.21      167.47     16.66 o 
   9   2   9      339.20      367.13     27.96 o 
  10   2   9       67.92       57.43     17.49 o 
  11   2   9       18.36       20.76     16.98 o 
  12   2   9       52.26       66.81     19.75 o 
  13   2   9        3.14        7.32     18.88 o 
  14   2   9       37.06       22.58     19.65 o 
  15   2   9        2.82       -2.93     19.68 o 
  16   2   9        3.96       -0.98     21.10 o 
  17   2   9       72.94       59.64     30.02 o 
  18   2   9       46.72       27.33     24.97 o 
  19   2   9        1.31       -3.26     27.01 o 
  20   2   9        0.71        6.34     31.43 o 
  21   2   9        4.08       10.04     31.56 o 
  22   2   9        2.19       10.43     34.88 o 
  23   2   9        6.02      141.77     84.45 o 
 -29   3   9       24.87       85.93     38.30 o 
 -28   3   9        8.13      -32.81     32.81 o 
 -27   3   9      224.07      255.50     37.41 o 
 -26   3   9       13.01        8.75     23.71 o 
 -25   3   9       90.44       93.05     23.85 o 
 -24   3   9       86.86       91.55     22.49 o 
 -23   3   9        4.86       13.43     19.18 o 
 -22   3   9      103.19      141.84     29.08 o 
 -21   3   9       41.02       50.53     18.25 o 
 -20   3   9        6.00       16.47     16.12 o 
 -19   3   9       86.86       88.94     17.94 o 
 -18   3   9      180.89      163.55     23.60 o 
 -17   3   9       56.94       27.74     15.76 o 
 -16   3   9        3.17       -3.36     15.45 o 
 -15   3   9        9.27       16.78     14.99 o 
 -14   3   9       58.72       87.15     16.41 o 
 -13   3   9     1349.95     1248.62     60.53 o 
 -12   3   9     1691.60     1549.54     80.43 o 
 -11   3   9     1182.30     1183.06     82.81 o 
 -10   3   9      986.24     1017.41     51.06 o 
  -9   3   9      163.68      177.43     17.11 o 
  -8   3   9      478.68      546.01     23.95 o 
  -7   3   9     1728.89     1876.88     67.04 o 
  -6   3   9     2242.22     2411.98     85.77 o 
  -5   3   9     3908.17     3991.49    136.74 o 
  -4   3   9     4462.28     4797.98    163.69 o 
  -3   3   9      941.20      907.13     34.83 o 
  -2   3   9      100.41      164.45     12.74 o 
  -1   3   9     1075.39     1324.08     48.75 o 
   0   3   9     1289.87     1279.69     47.26 o 
   1   3   9     1356.07     1286.51     47.41 o 
   2   3   9     1827.21     1802.57     64.49 o 
   3   3   9     2027.02     2058.32     81.91 o 
   4   3   9      776.74      773.14     35.67 o 
   5   3   9       24.71       32.14     12.70 o 
   6   3   9      401.54      387.03     23.12 o 
   7   3   9      122.84      140.99     16.45 o 
   8   3   9       56.64       43.47     15.59 o 
   9   3   9      304.52      286.27     48.26 o 
  10   3   9       81.50       66.46     19.40 o 
  11   3   9        4.03      -10.12     18.67 o 
  12   3   9        3.03       13.77     20.70 o 
  13   3   9        3.19      -10.01     19.90 o 
  14   3   9        0.00       -9.79     20.75 o 
  15   3   9        7.20        4.58     22.09 o 
  16   3   9       38.30       77.16     24.65 o 
  17   3   9       71.12       50.14     25.99 o 
  18   3   9        1.09       -5.27     27.30 o 
  19   3   9       15.67       46.03     29.51 o 
  20   3   9        6.59      -14.23     30.63 o 
  21   3   9       17.59       22.47     34.99 o 
  22   3   9       21.05       23.99     43.60 o 
 -28   4   9        0.12       -2.76     38.51 o 
 -27   4   9       79.06       96.60     30.50 o 
 -26   4   9       37.14       42.18     27.30 o 
 -25   4   9        0.81       35.71     44.33 o 
 -24   4   9        5.73       37.01     23.27 o 
 -23   4   9       34.43       18.53     22.43 o 
 -22   4   9        0.67      -22.17     22.17 o 
 -21   4   9       39.64       43.01     24.93 o 
 -20   4   9       70.63       60.48     19.80 o 
 -19   4   9       49.21       50.47     18.13 o 
 -18   4   9       11.69      -17.78     18.65 o 
 -17   4   9        6.28       26.06     19.30 o 
 -16   4   9       49.04       14.24     18.18 o 
 -15   4   9        0.07       15.36     16.76 o 
 -14   4   9       95.20       86.22     27.79 o 
 -13   4   9       10.95       23.46     16.67 o 
 -12   4   9       25.60       41.43     14.11 o 
 -11   4   9       46.25       40.23     13.49 o 
 -10   4   9        0.23      -12.48     12.48 o 
  -9   4   9      182.60      185.93     24.88 o 
  -8   4   9      143.29      132.20     17.39 o 
  -7   4   9        0.09      -12.57     12.57 o 
  -6   4   9        0.02        3.53     11.14 o 
  -5   4   9       46.96       58.77     11.61 o 
  -4   4   9        2.03        0.75     11.43 o 
  -3   4   9      383.83      389.79     19.99 o 
  -2   4   9      104.87      115.60     13.62 o 
  -1   4   9        3.02        4.82     12.05 o 
   0   4   9      102.71      112.92     14.80 o 
   1   4   9       36.48       21.02     14.79 o 
   2   4   9       15.10       19.85     12.42 o 
   3   4   9        2.75        7.21     12.92 o 
   4   4   9      244.99      268.20     32.70 o 
   5   4   9      138.92      199.68     18.45 o 
   6   4   9       22.56       25.00     15.09 o 
   7   4   9      129.47      134.42     24.46 o 
   8   4   9       24.46       21.32     24.93 o 
   9   4   9        0.78       28.35     17.81 o 
  10   4   9       67.67      124.89     21.14 o 
  11   4   9       16.52       51.51     21.69 o 
  12   4   9       44.58       22.46     21.66 o 
  13   4   9        2.19        3.13     23.27 o 
  14   4   9        0.00      -14.23     25.04 o 
  15   4   9       29.94        0.94     25.59 o 
  16   4   9       34.47       44.42     28.46 o 
  17   4   9        7.67        8.86     28.05 o 
  18   4   9       17.36       -4.48     30.54 o 
  19   4   9        1.52      -11.30     32.39 o 
  20   4   9        3.09       -4.70     47.82 o 
 -25   5   9        2.51       26.17     32.21 o 
 -24   5   9       50.28       82.39     30.81 o 
 -23   5   9       26.90       39.58     27.99 o 
 -22   5   9       12.76       44.44     27.50 o 
 -21   5   9       28.31       39.66     26.19 o 
 -20   5   9       40.57       28.93     24.75 o 
 -19   5   9        9.08       -1.03     23.18 o 
 -18   5   9        9.99        7.55     22.96 o 
 -17   5   9      114.17      112.21     22.99 o 
 -16   5   9      211.50      219.16     22.29 o 
 -15   5   9       17.90       11.55     17.02 o 
 -14   5   9       15.31       24.49     17.20 o 
 -13   5   9        3.04       11.04     16.32 o 
 -12   5   9      118.88      124.54     18.04 o 
 -11   5   9      352.16      318.92     23.06 o 
 -10   5   9      169.53      163.15     20.18 o 
  -9   5   9       38.01       58.42     18.96 o 
  -8   5   9       12.75       18.97     14.20 o 
  -7   5   9       99.27      116.45     19.25 o 
  -6   5   9      648.04      696.66     43.88 o 
  -5   5   9      494.76      514.48     45.84 o 
  -4   5   9       50.85       33.76     14.16 o 
  -3   5   9      172.66      171.66     18.04 o 
  -2   5   9       31.95       10.21     14.91 o 
  -1   5   9       36.58       56.94     15.19 o 
   0   5   9      349.83      285.49     21.47 o 
   1   5   9      581.00      634.80     32.63 o 
   2   5   9      213.28      184.00     18.77 o 
   3   5   9        3.39       -0.84     14.85 o 
   4   5   9       76.61       41.10     16.43 o 
   5   5   9        0.95       -3.53     16.10 o 
   6   5   9        2.50       -1.04     16.46 o 
   7   5   9      151.94      150.50     32.37 o 
   8   5   9       88.46       84.09     18.96 o 
   9   5   9       54.96       62.43     22.82 o 
  10   5   9       39.85       42.36     25.92 o 
  11   5   9       13.62       33.01     21.45 o 
  12   5   9       82.31       92.55     26.21 o 
  13   5   9       16.24       40.29     25.95 o 
  14   5   9        3.22      -27.03     27.03 o 
  15   5   9       16.83        3.07     30.13 o 
  16   5   9       34.49      -27.35     31.75 o 
  17   5   9       12.16       49.84     36.36 o 
  18   5   9       31.14      -32.92     45.74 o 
 -23   6   9       20.73      114.93    102.84 o 
 -22   6   9        0.98      -14.59     34.55 o 
 -21   6   9        9.75      -25.74     32.71 o 
 -20   6   9       17.38       37.83     31.60 o 
 -19   6   9       53.10       62.43     29.99 o 
 -18   6   9       64.01       93.00     38.34 o 
 -17   6   9       15.30       27.72     23.84 o 
 -16   6   9        0.20       -6.02     21.22 o 
 -15   6   9       65.64       35.82     21.77 o 
 -14   6   9       13.77       19.11     20.42 o 
 -13   6   9       52.60       34.28     20.05 o 
 -12   6   9       27.03        7.87     18.22 o 
 -11   6   9        3.76        7.38     17.09 o 
 -10   6   9        3.75       14.31     17.89 o 
  -9   6   9       20.25        9.70     18.00 o 
  -8   6   9       58.54       85.69     19.17 o 
  -7   6   9      148.62      179.44     20.68 o 
  -6   6   9       68.38       84.08     18.98 o 
  -5   6   9       51.01       27.46     17.55 o 
  -4   6   9      230.05      231.83     25.75 o 
  -3   6   9       19.69        4.51     19.73 o 
  -2   6   9       47.47       21.40     25.78 o 
  -1   6   9       14.68       20.16     19.00 o 
   0   6   9       50.10       45.00     19.75 o 
   1   6   9        0.30      -17.30     17.30 o 
   2   6   9      164.01      169.44     21.42 o 
   3   6   9      178.38      182.61     23.60 o 
   4   6   9       17.76       16.95     18.90 o 
   5   6   9        3.57       -5.47     19.07 o 
   6   6   9       22.05       15.35     20.15 o 
   7   6   9        0.19      -20.39     20.39 o 
   8   6   9       91.64       79.42     23.22 o 
   9   6   9      115.52       87.82     24.06 o 
  10   6   9        7.16        0.96     23.73 o 
  11   6   9        0.55      -24.44     24.44 o 
  12   6   9        1.47       28.29     27.23 o 
  13   6   9       24.31       34.67     31.75 o 
  14   6   9       31.62       40.70     35.63 o 
  15   6   9        8.68       -0.20     47.74 o 
 -18   7   9        0.89       15.01     36.89 o 
 -17   7   9       10.40      -33.19     34.80 o 
 -16   7   9       52.05       34.61     32.17 o 
 -15   7   9       41.59       45.68     32.19 o 
 -14   7   9       28.67       21.18     37.09 o 
 -13   7   9        0.27      -18.95     29.86 o 
 -12   7   9       45.81       61.45     26.22 o 
 -11   7   9       65.95       71.23     37.50 o 
 -10   7   9       57.07       57.16     24.36 o 
  -9   7   9       31.93       33.46     23.04 o 
  -8   7   9        0.08       13.63     22.76 o 
  -7   7   9        8.79      -11.62     22.17 o 
  -6   7   9        0.63      -21.02     23.63 o 
  -5   7   9       12.59       25.63     25.11 o 
  -4   7   9      106.03      148.98     31.02 o 
  -3   7   9        5.10       -9.42     24.39 o 
  -2   7   9       37.92       28.64     24.94 o 
  -1   7   9      146.68      160.78     27.83 o 
   0   7   9        8.56       21.04     25.01 o 
   1   7   9        2.35       28.12     25.04 o 
   2   7   9        3.84       -9.73     25.79 o 
   3   7   9        1.93       10.56     25.38 o 
   4   7   9        4.13      -24.91     26.88 o 
   5   7   9       71.05       39.75     26.15 o 
   6   7   9       58.30       48.83     26.78 o 
   7   7   9        0.79       -1.45     27.54 o 
   8   7   9        8.18       25.90     27.72 o 
   9   7   9        1.24       -6.14     28.81 o 
  10   7   9       26.89        4.53     31.78 o 
  11   7   9       47.96      123.43     49.13 o 
 -11   8   9       21.80       34.47     40.10 o 
 -10   8   9        0.46        4.25     40.05 o 
  -9   8   9       36.76       57.31     51.19 o 
  -8   8   9      105.11      113.95     46.63 o 
  -7   8   9       72.81       67.08     43.73 o 
  -6   8   9        3.15       -5.58     34.02 o 
  -5   8   9        0.04       11.85     34.07 o 
  -4   8   9        0.12       -4.06     33.16 o 
  -3   8   9       96.05      112.20     41.46 o 
  -2   8   9       72.48      117.50     34.34 o 
  -1   8   9       44.91       44.31     31.53 o 
   0   8   9        4.30        0.78     32.01 o 
   1   8   9       41.16       37.43     33.66 o 
   2   8   9       48.05       29.55     34.45 o 
   3   8   9       86.29      101.80     36.75 o 
   4   8   9      144.39      131.99     47.46 o 
 -30   0  10       17.91      -31.61     49.17 o 
 -29   0  10        5.38      -41.91     41.91 o 
 -28   0  10       67.64       61.76     38.78 o 
 -27   0  10      103.20       89.97     43.56 o 
 -26   0  10       67.89       74.72     38.23 o 
 -25   0  10        5.66       31.71     32.44 o 
 -24   0  10       32.56      -23.25     30.05 o 
 -23   0  10        2.56       21.41     30.33 o 
 -22   0  10      406.25      330.38     45.67 o 
 -21   0  10      702.19      549.48     57.99 o 
 -20   0  10      187.68      118.92     31.34 o 
 -19   0  10       20.75       -6.43     22.79 o 
 -18   0  10       10.14       38.32     24.72 o 
 -17   0  10       95.76       56.06     25.46 o 
 -16   0  10      546.34      664.14     44.61 o 
 -15   0  10      453.58      575.16     50.41 o 
 -14   0  10     1147.74     1028.53     61.99 o 
 -13   0  10       16.09        1.87     17.00 o 
 -12   0  10      486.66      658.48     43.05 o 
 -11   0  10       11.67       21.37     23.94 o 
 -10   0  10      943.47      972.25     66.77 o 
  -9   0  10     1057.64     1335.51     76.46 o 
  -8   0  10      181.16      251.27     22.31 o 
  -7   0  10        0.32       10.09     23.34 o 
  -6   0  10       24.83        6.10     11.37 o 
  -5   0  10      112.09       88.05     14.92 o 
  -4   0  10      177.32      215.74     19.98 o 
  -3   0  10     1048.33     1136.21     54.27 o 
  -2   0  10        6.94        5.98     14.36 o 
  -1   0  10      377.67      290.38     33.89 o 
   0   0  10      233.57      281.65     19.52 o 
   1   0  10       78.58       64.42     12.63 o 
   2   0  10       17.36       34.36     12.63 o 
   3   0  10      175.07      207.83     26.47 o 
   4   0  10       34.11       43.96     17.10 o 
   5   0  10      223.64      217.73     24.02 o 
   6   0  10      500.08      564.35     40.47 o 
   7   0  10      279.60      231.90     41.86 o 
   8   0  10       18.26        3.84     17.86 o 
   9   0  10       59.56       81.36     20.86 o 
  10   0  10       12.41       47.15     20.88 o 
  11   0  10       78.64       36.20     21.29 o 
  12   0  10      294.06      256.31     30.31 o 
  13   0  10       68.85      180.96     52.48 o 
  14   0  10       19.82       25.04     31.80 o 
  15   0  10       16.63       -2.90     33.54 o 
  16   0  10        7.28      -29.66     29.66 o 
  17   0  10      191.22      126.64     47.05 o 
  18   0  10      138.31       91.72     50.18 o 
  19   0  10       10.60        3.03     49.44 o 
  20   0  10        4.31       56.98     54.50 o 
  21   0  10       41.87       29.04     54.50 o 
  22   0  10        9.72      -11.95     63.60 o 
 -30   1  10        9.67       82.78     37.39 o 
 -29   1  10       39.22       -0.38     30.80 o 
 -28   1  10        0.06        9.27     28.75 o 
 -27   1  10       52.55       21.30     25.65 o 
 -26   1  10       33.22       57.02     28.49 o 
 -25   1  10        0.02       -4.57     23.10 o 
 -24   1  10        0.24      -15.24     21.46 o 
 -23   1  10       68.27       54.83     22.88 o 
 -22   1  10       63.25       18.14     30.79 o 
 -21   1  10       23.53       16.04     21.15 o 
 -20   1  10      116.35      115.97     23.05 o 
 -19   1  10       15.92        9.65     15.91 o 
 -18   1  10       23.43      -12.81     16.28 o 
 -17   1  10       59.25       79.74     15.78 o 
 -16   1  10        9.60       12.19     13.42 o 
 -15   1  10       35.93       45.78     13.86 o 
 -14   1  10      319.03      252.63     25.34 o 
 -13   1  10      539.27      464.70     25.35 o 
 -12   1  10       17.09       11.01     10.74 o 
 -11   1  10       71.93      105.82     12.03 o 
 -10   1  10       28.67       54.67     18.86 o 
  -9   1  10       47.49       67.10     10.79 o 
  -8   1  10      125.47      147.94     17.20 o 
  -7   1  10        2.42       -8.59      8.59 o 
  -6   1  10       80.28       91.95     12.39 o 
  -5   1  10       52.61       23.71     10.84 o 
  -4   1  10      404.93      413.41     19.28 o 
  -3   1  10        1.16       -6.55      8.46 o 
  -2   1  10      682.10      746.78     29.54 o 
  -1   1  10       83.57       89.25      9.41 o 
   0   1  10      534.35      624.07     23.28 o 
   1   1  10       47.23       25.88      9.73 o 
   2   1  10      132.48      154.19     12.68 o 
   3   1  10       10.02        2.55      9.97 o 
   4   1  10      111.00      137.27     14.49 o 
   5   1  10      105.74       95.89     13.33 o 
   6   1  10        3.73        7.30     12.92 o 
   7   1  10       71.36       83.52     14.76 o 
   8   1  10      141.90       95.85     15.26 o 
   9   1  10        0.22      -11.00     15.81 o 
  10   1  10        3.88       -5.69     24.69 o 
  11   1  10       84.36      317.89     23.15 o 
  12   1  10       13.49       56.00     16.50 o 
  13   1  10       10.16      -15.01     20.88 o 
  14   1  10        5.23      -19.89     19.89 o 
  15   1  10       35.88       45.20     33.05 o 
  16   1  10      101.77      137.16     25.27 o 
  17   1  10       19.53       68.60     25.54 o 
  18   1  10        7.81       31.29     29.30 o 
  19   1  10        3.21       27.96     30.36 o 
  20   1  10       34.39       37.02     32.94 o 
  21   1  10       26.73       51.71     41.07 o 
  22   1  10       20.38      -36.67     46.08 o 
 -29   2  10       20.06      -13.64     34.43 o 
 -28   2  10       23.64      -30.00     30.00 o 
 -27   2  10       72.60       85.24     30.09 o 
 -26   2  10      102.18       58.80     53.12 o 
 -25   2  10      116.90       99.05     28.04 o 
 -24   2  10        1.38       28.18     23.72 o 
 -23   2  10      114.64       77.17     23.21 o 
 -22   2  10      222.70      169.74     22.07 o 
 -21   2  10      270.79      275.34     36.43 o 
 -20   2  10      400.79      409.93     28.88 o 
 -19   2  10      172.39      173.61     19.93 o 
 -18   2  10       12.72       17.19     15.54 o 
 -17   2  10      151.32      140.99     18.56 o 
 -16   2  10      192.44      169.39     19.66 o 
 -15   2  10      364.06      353.58     24.81 o 
 -14   2  10       70.85      139.47     17.46 o 
 -13   2  10      698.05      740.05     39.86 o 
 -12   2  10      182.87      158.64     17.94 o 
 -11   2  10      147.69      171.70     18.36 o 
 -10   2  10      102.04      106.70     13.65 o 
  -9   2  10      115.69       99.25     13.13 o 
  -8   2  10      212.80      191.08     24.27 o 
  -7   2  10       30.39       51.78     10.30 o 
  -6   2  10      503.97      500.85     22.66 o 
  -5   2  10     1640.71     1657.56     59.41 o 
  -4   2  10      440.25      509.93     22.67 o 
  -3   2  10       37.67       44.80     10.18 o 
  -2   2  10        5.05        5.44     11.88 o 
  -1   2  10       19.51       28.93     10.18 o 
   0   2  10      386.54      398.66     19.40 o 
   1   2  10     1697.03     1737.14     62.53 o 
   2   2  10     1409.90     1356.95     50.04 o 
   3   2  10      166.66      140.35     13.00 o 
   4   2  10        6.08       -1.99     10.65 o 
   5   2  10       34.97       35.41     15.86 o 
   6   2  10      260.64      220.94     22.63 o 
   7   2  10      653.47      593.77     35.99 o 
   8   2  10      773.52      731.11     41.92 o 
   9   2  10      426.37      324.92     26.92 o 
  10   2  10        0.95        1.32     18.15 o 
  11   2  10       22.71       62.48     20.54 o 
  12   2  10       14.71       10.59     19.86 o 
  13   2  10      104.87       64.05     21.33 o 
  14   2  10       72.08       93.34     23.57 o 
  15   2  10       14.09       26.94     23.12 o 
  16   2  10        7.56      -14.79     24.22 o 
  17   2  10       25.96       -0.01     26.40 o 
  18   2  10        2.61      -15.44     35.76 o 
  19   2  10       71.92       69.24     32.23 o 
  20   2  10       24.40       36.69     33.22 o 
  21   2  10       36.24        8.16     36.00 o 
 -28   3  10        2.23      -20.98     35.72 o 
 -27   3  10       29.43       54.85     38.83 o 
 -26   3  10        6.64      -14.36     27.82 o 
 -25   3  10        6.29       21.37     24.25 o 
 -24   3  10       25.13       -0.57     21.38 o 
 -23   3  10        1.11       -3.45     20.40 o 
 -22   3  10        5.70      -19.52     19.52 o 
 -21   3  10        1.81       -6.96     17.76 o 
 -20   3  10        6.39       10.02     17.37 o 
 -19   3  10       62.50       71.36     18.61 o 
 -18   3  10       32.00       49.30     17.67 o 
 -17   3  10        9.06       -8.03     16.53 o 
 -16   3  10       29.22       12.74     28.38 o 
 -15   3  10       16.91       38.04     20.19 o 
 -14   3  10      424.64      366.78     27.00 o 
 -13   3  10        5.64       20.23     15.99 o 
 -12   3  10      170.65      156.23     19.39 o 
 -11   3  10       27.69       14.51     14.68 o 
 -10   3  10        5.29       -5.53     14.69 o 
  -9   3  10       19.80        3.61     12.28 o 
  -8   3  10       79.88       71.09     12.03 o 
  -7   3  10      483.37      540.25     37.54 o 
  -6   3  10      600.05      692.45     36.05 o 
  -5   3  10       45.82       59.86     10.91 o 
  -4   3  10      151.90      182.03     13.96 o 
  -3   3  10       75.34       99.57     12.42 o 
  -2   3  10       74.22       33.35     13.02 o 
  -1   3  10       13.42       20.72     12.70 o 
   0   3  10      486.96      531.94     24.10 o 
   1   3  10       68.75       74.51     14.59 o 
   2   3  10        7.25       10.43     13.10 o 
   3   3  10       16.16       16.58     13.22 o 
   4   3  10        0.37        8.71     13.38 o 
   5   3  10        1.02        0.36     13.76 o 
   6   3  10        7.78       15.84     15.28 o 
   7   3  10       11.83       -7.62     17.60 o 
   8   3  10        0.50        6.64     18.80 o 
   9   3  10       89.56       48.47     19.79 o 
  10   3  10       25.51       84.82     22.05 o 
  11   3  10        2.66       22.52     22.10 o 
  12   3  10        1.72       42.93     22.83 o 
  13   3  10        0.85       65.86     23.75 o 
  14   3  10       27.29       45.51     24.79 o 
  15   3  10        2.91       43.24     31.22 o 
  16   3  10        1.24       27.28     27.06 o 
  17   3  10        8.97       16.48     29.10 o 
  18   3  10       15.10       41.27     32.39 o 
  19   3  10        2.73      -27.28     32.01 o 
  20   3  10       21.58       38.91     37.05 o 
 -26   4  10      116.09       91.33     31.11 o 
 -25   4  10       39.33       30.23     27.64 o 
 -24   4  10       28.11       53.66     26.46 o 
 -23   4  10       49.72       42.62     24.85 o 
 -22   4  10       92.43       78.05     24.41 o 
 -21   4  10      256.17      278.35     28.93 o 
 -20   4  10      240.95      185.98     25.10 o 
 -19   4  10       73.47       32.90     21.47 o 
 -18   4  10        4.26       31.53     22.66 o 
 -17   4  10       25.23       51.42     20.48 o 
 -16   4  10      157.69      193.39     23.77 o 
 -15   4  10      253.89      290.17     26.55 o 
 -14   4  10      265.11      239.18     24.18 o 
 -13   4  10        2.29       20.53     15.65 o 
 -12   4  10       46.53       26.08     15.31 o 
 -11   4  10       33.46       27.28     15.03 o 
 -10   4  10      167.87      176.01     21.39 o 
  -9   4  10      139.10      185.49     18.85 o 
  -8   4  10        1.47       -1.66     14.10 o 
  -7   4  10      179.18      232.39     23.33 o 
  -6   4  10      184.51      202.67     18.52 o 
  -5   4  10      126.97      129.81     14.54 o 
  -4   4  10      271.31      271.51     26.11 o 
  -3   4  10      215.92      243.22     24.28 o 
  -2   4  10       18.36       18.62     15.93 o 
  -1   4  10      393.69      421.77     32.01 o 
   0   4  10      788.19      907.10     71.06 o 
   1   4  10      772.37      778.98     37.41 o 
   2   4  10      485.57      511.50     28.67 o 
   3   4  10      304.04      332.52     23.00 o 
   4   4  10       53.04       12.89     15.26 o 
   5   4  10       95.96       86.70     23.60 o 
   6   4  10      463.86      403.57     26.24 o 
   7   4  10      527.88      465.78     40.19 o 
   8   4  10      315.27      351.48     30.08 o 
   9   4  10      214.65      198.11     26.03 o 
  10   4  10      130.01       95.41     23.59 o 
  11   4  10        0.02       -0.39     24.07 o 
  12   4  10       41.70       63.68     25.21 o 
  13   4  10       50.74      120.96     44.08 o 
  14   4  10       76.07       51.86     28.01 o 
  15   4  10       40.22       24.19     30.82 o 
  16   4  10        6.81       13.68     31.68 o 
  17   4  10        0.46      -14.60     33.39 o 
  18   4  10        0.92      -31.29     36.43 o 
 -24   5  10        3.71      -18.56     33.39 o 
 -23   5  10       11.29       48.64     34.01 o 
 -22   5  10        9.18       17.68     28.49 o 
 -21   5  10        0.02      -26.86     26.86 o 
 -20   5  10       18.89       -9.23     26.59 o 
 -19   5  10       21.79       49.35     23.23 o 
 -18   5  10        4.31       16.57     20.53 o 
 -17   5  10        2.74        7.29     20.72 o 
 -16   5  10        0.00      -10.98     19.25 o 
 -15   5  10       36.33       50.36     19.50 o 
 -14   5  10        7.05       14.12     17.86 o 
 -13   5  10      125.65      135.93     20.19 o 
 -12   5  10        5.72       21.01     17.43 o 
 -11   5  10       20.90       23.08     17.05 o 
 -10   5  10       16.04       32.56     17.18 o 
  -9   5  10       28.36       20.29     16.35 o 
  -8   5  10      250.98      248.55     22.02 o 
  -7   5  10      182.03      198.78     20.54 o 
  -6   5  10       42.28       53.83     17.00 o 
  -5   5  10       13.24       22.17     19.05 o 
  -4   5  10       11.84       21.87     19.59 o 
  -3   5  10        6.91       30.57     18.74 o 
  -2   5  10      199.65      215.66     43.79 o 
  -1   5  10       88.57      106.70     31.12 o 
   0   5  10       12.50       20.80     16.50 o 
   1   5  10       47.19       38.31     16.38 o 
   2   5  10       19.28        4.66     16.95 o 
   3   5  10        0.02        0.08     16.73 o 
   4   5  10       25.03       10.29     17.61 o 
   5   5  10       39.44       36.30     18.18 o 
   6   5  10       11.87       25.99     18.70 o 
   7   5  10        0.00        2.22     20.72 o 
   8   5  10        0.03      -11.11     20.11 o 
   9   5  10        0.07      -12.83     24.40 o 
  10   5  10        1.84       18.80     30.83 o 
  11   5  10        0.25       10.50     26.62 o 
  12   5  10        1.10       33.97     28.44 o 
  13   5  10        4.59       -0.49     29.93 o 
  14   5  10        8.34      -10.65     32.27 o 
  15   5  10        3.93       15.78     34.71 o 
  16   5  10        0.35       -4.61     38.29 o 
 -21   6  10       60.29       31.24     37.87 o 
 -20   6  10       29.71       23.70     34.53 o 
 -19   6  10       40.80       60.56     33.09 o 
 -18   6  10        9.33       37.99     26.99 o 
 -17   6  10       19.84       21.37     24.66 o 
 -16   6  10       95.94      105.46     25.05 o 
 -15   6  10       89.71      147.07     25.42 o 
 -14   6  10      158.20      226.82     26.50 o 
 -13   6  10      112.49      122.29     23.42 o 
 -12   6  10        0.30       39.89     21.75 o 
 -11   6  10       29.34       48.65     24.49 o 
 -10   6  10       38.40       31.45     34.37 o 
  -9   6  10       34.38       32.29     20.13 o 
  -8   6  10       63.36      106.32     21.85 o 
  -7   6  10       47.12       67.08     24.68 o 
  -6   6  10        3.98       40.60     24.87 o 
  -5   6  10        5.52       -6.93     22.25 o 
  -4   6  10       11.61       12.46     22.46 o 
  -3   6  10       10.60        6.94     21.69 o 
  -2   6  10        2.37        0.30     21.90 o 
  -1   6  10        1.68       31.13     21.90 o 
   0   6  10       22.32       50.38     23.40 o 
   1   6  10        7.62      -26.39     27.57 o 
   2   6  10        9.05       -9.32     20.12 o 
   3   6  10        0.43       48.89     22.03 o 
   4   6  10       15.73       26.62     21.77 o 
   5   6  10       48.62       26.35     22.23 o 
   6   6  10       33.17       30.12     23.08 o 
   7   6  10       24.00       37.97     24.38 o 
   8   6  10       18.61       10.96     24.68 o 
   9   6  10        2.58      -17.61     25.85 o 
  10   6  10       23.14       20.33     29.66 o 
  11   6  10       17.32       21.75     31.94 o 
  12   6  10       38.23       28.53     34.69 o 
  13   6  10       18.36       26.08     37.70 o 
 -16   7  10        1.11      -17.21     37.50 o 
 -15   7  10        3.08        1.07     35.05 o 
 -14   7  10       16.62       25.21     36.22 o 
 -13   7  10       75.13       66.94     37.21 o 
 -12   7  10      142.06      135.91     29.86 o 
 -11   7  10       71.02       72.85     27.98 o 
 -10   7  10        0.31       -5.77     26.38 o 
  -9   7  10       26.47      -21.53     28.90 o 
  -8   7  10       50.68      103.37     48.81 o 
  -7   7  10      102.81      130.23     30.97 o 
  -6   7  10       90.21       56.11     29.39 o 
  -5   7  10       37.86       29.06     28.30 o 
  -4   7  10        0.61      -14.06     26.65 o 
  -3   7  10       55.25       59.00     27.91 o 
  -2   7  10       37.95       39.42     28.33 o 
  -1   7  10       69.08       58.50     29.65 o 
   0   7  10       42.43       19.85     27.58 o 
   1   7  10        1.48        6.98     28.32 o 
   2   7  10        3.66       -2.46     30.17 o 
   3   7  10       22.81       15.30     29.12 o 
   4   7  10       49.51       45.13     30.98 o 
   5   7  10       59.11       79.69     33.78 o 
   6   7  10       18.81        8.20     32.26 o 
   7   7  10        1.46      -30.63     30.92 o 
   8   7  10       34.24       72.60     36.48 o 
 -29   1  11        1.88       37.95     38.27 o 
 -28   1  11        0.63        6.18     32.37 o 
 -27   1  11       16.57       24.62     29.55 o 
 -26   1  11       92.66       96.15     30.59 o 
 -25   1  11      177.06      140.80     32.90 o 
 -24   1  11       21.75       45.22     25.61 o 
 -23   1  11        0.06      -14.56     23.43 o 
 -22   1  11       50.22       44.22     24.95 o 
 -21   1  11      178.03      139.89     26.80 o 
 -20   1  11      229.03      260.98     30.10 o 
 -19   1  11      105.12      119.11     24.27 o 
 -18   1  11        8.21       -1.80     16.44 o 
 -17   1  11       20.72       24.23     17.31 o 
 -16   1  11      120.67      109.28     27.62 o 
 -15   1  11      324.57      286.25     26.37 o 
 -14   1  11      460.13      417.23     27.00 o 
 -13   1  11      194.41      213.96     19.45 o 
 -12   1  11       43.90       52.66     12.93 o 
 -11   1  11       55.53       80.02     12.99 o 
 -10   1  11      250.92      239.42     20.35 o 
  -9   1  11      568.44      531.39     36.94 o 
  -8   1  11      888.57      834.01     36.61 o 
  -7   1  11      471.34      485.52     24.66 o 
  -6   1  11       16.13       12.17     10.69 o 
  -5   1  11      102.69      121.24     11.81 o 
  -4   1  11      190.77      158.83     12.94 o 
  -3   1  11      206.12      185.14     15.45 o 
  -2   1  11      234.11      220.42     13.44 o 
  -1   1  11      157.29      170.02     13.86 o 
   0   1  11       77.71       95.09     20.93 o 
   1   1  11        0.53       28.28     36.50 o 
   2   1  11       64.80      105.81     14.57 o 
   3   1  11       64.93       62.95     15.16 o 
   4   1  11       12.42       11.44     11.41 o 
   5   1  11        0.03        7.60     13.08 o 
   6   1  11       13.76      -13.71     13.71 o 
   7   1  11       41.91       48.88     15.79 o 
   8   1  11       17.13       35.04     16.00 o 
   9   1  11        0.89        6.59     17.42 o 
  10   1  11        8.15       11.52     20.21 o 
  11   1  11       54.80       70.50     23.61 o 
  12   1  11       64.87       54.47     21.66 o 
  13   1  11       69.02       23.58     21.39 o 
  14   1  11       32.78       26.25     24.19 o 
  15   1  11        1.16       -9.99     24.67 o 
  16   1  11        7.81        3.18     26.56 o 
  17   1  11        6.48        6.74     29.73 o 
  18   1  11       21.65       19.31     32.68 o 
  19   1  11       52.72       27.93     38.34 o 
  20   1  11       27.39        6.03     45.72 o 
 -28   2  11        0.00       39.23     36.19 o 
 -27   2  11        0.02       22.16     32.90 o 
 -26   2  11       19.01       18.75     29.76 o 
 -25   2  11        0.49      -22.77     25.86 o 
 -24   2  11      240.46      291.75     35.82 o 
 -23   2  11       18.58       11.26     24.10 o 
 -22   2  11        3.98      -13.69     21.67 o 
 -21   2  11        1.88       15.31     19.28 o 
 -20   2  11        8.91        7.41     18.10 o 
 -19   2  11       58.03       55.86     29.46 o 
 -18   2  11       77.87       97.37     19.37 o 
 -17   2  11       53.62       31.34     24.24 o 
 -16   2  11       34.44       16.68     16.43 o 
 -15   2  11        3.46       -4.33     15.46 o 
 -14   2  11        9.91       20.43     15.31 o 
 -13   2  11        7.69       10.15     14.80 o 
 -12   2  11       27.14       38.41     15.43 o 
 -11   2  11       47.50       17.08     14.87 o 
 -10   2  11        7.04        4.39     15.20 o 
  -9   2  11       13.30        6.68     12.36 o 
  -8   2  11        0.52       13.52     11.13 o 
  -7   2  11      108.31      126.08     13.29 o 
  -6   2  11      161.95      184.81     14.61 o 
  -5   2  11        1.79        5.13     10.42 o 
  -4   2  11       45.05       50.92     11.34 o 
  -3   2  11        9.71       30.68     11.65 o 
  -2   2  11        4.66        0.29     12.20 o 
  -1   2  11       17.26       15.40     11.02 o 
   0   2  11        8.73        7.93     11.08 o 
   1   2  11       85.54      107.31     21.72 o 
   2   2  11        1.06      -11.48     11.48 o 
   3   2  11       31.02       53.05     18.61 o 
   4   2  11       54.83       69.26     15.24 o 
   5   2  11       15.10       16.55     17.69 o 
   6   2  11        4.71       14.37     21.85 o 
   7   2  11        5.58       12.49     18.21 o 
   8   2  11        1.44       -2.92     20.09 o 
   9   2  11       13.15       18.72     20.49 o 
  10   2  11       15.71       20.32     19.96 o 
  11   2  11        9.98       -2.26     24.57 o 
  12   2  11       21.31        7.50     25.83 o 
  13   2  11        0.07       -7.99     22.44 o 
  14   2  11       40.95       54.54     25.54 o 
  15   2  11        7.51       35.69     26.99 o 
  16   2  11        0.05       -8.98     27.78 o 
  17   2  11        5.60      -26.95     30.46 o 
  18   2  11       14.27       49.46     37.10 o 
  19   2  11       13.60        4.24     36.40 o 
 -27   3  11       23.60       37.60     39.25 o 
 -26   3  11        3.72       42.02     33.00 o 
 -25   3  11       17.61      -13.52     29.39 o 
 -24   3  11       23.68       57.67     25.42 o 
 -23   3  11       33.84       35.86     23.84 o 
 -22   3  11      125.04      127.35     24.25 o 
 -21   3  11      200.44      170.70     32.70 o 
 -20   3  11      120.20       87.38     21.88 o 
 -19   3  11       23.74       12.48     20.12 o 
 -18   3  11       18.01        8.03     19.47 o 
 -17   3  11      230.44      178.02     22.62 o 
 -16   3  11      554.87      543.37     35.28 o 
 -15   3  11      508.54      533.98     34.48 o 
 -14   3  11      288.42      278.49     25.38 o 
 -13   3  11      341.57      299.68     47.31 o 
 -12   3  11       13.77       17.54     16.83 o 
 -11   3  11       52.69       66.58     15.58 o 
 -10   3  11      902.23      966.27     43.87 o 
  -9   3  11     1279.90     1288.34     54.72 o 
  -8   3  11      454.57      441.52     25.44 o 
  -7   3  11      117.76      130.27     19.47 o 
  -6   3  11       97.23      102.64     13.58 o 
  -5   3  11        1.63        3.69     12.01 o 
  -4   3  11      218.32      271.39     40.76 o 
  -3   3  11      437.76      521.49     28.59 o 
  -2   3  11      290.02      277.81     20.59 o 
  -1   3  11       32.47       32.46     12.91 o 
   0   3  11       19.32       58.91     15.42 o 
   1   3  11       39.25       69.41     15.52 o 
   2   3  11        8.59        4.83     15.02 o 
   3   3  11       37.31       47.78     16.36 o 
   4   3  11       45.28       21.95     18.69 o 
   5   3  11        9.43       26.74     27.38 o 
   6   3  11      141.17      143.51     23.26 o 
   7   3  11      178.07      191.96     24.40 o 
   8   3  11      200.12      130.21     23.62 o 
   9   3  11       40.91       11.75     21.62 o 
  10   3  11        6.17        5.69     22.69 o 
  11   3  11       26.49       10.28     24.35 o 
  12   3  11      105.83       89.60     27.10 o 
  13   3  11       70.82       95.16     28.33 o 
  14   3  11       58.03       44.93     29.22 o 
  15   3  11      147.75       92.73     31.72 o 
  16   3  11       26.60       15.49     31.41 o 
  17   3  11       22.88      -17.74     33.04 o 
  18   3  11       48.21      100.61     38.00 o 
 -25   4  11       12.15       -8.88     31.90 o 
 -24   4  11       95.15      181.21     95.96 o 
 -23   4  11       75.12      145.67     29.89 o 
 -22   4  11       62.20       46.79     26.65 o 
 -21   4  11        4.36       -4.74     24.00 o 
 -20   4  11        0.14       -7.47     23.76 o 
 -19   4  11        0.03       -8.36     23.87 o 
 -18   4  11        0.05        2.42     22.88 o 
 -17   4  11        0.34      -10.22     22.91 o 
 -16   4  11        4.29       20.75     28.74 o 
 -15   4  11        1.98       22.40     17.68 o 
 -14   4  11        2.86       -2.81     16.77 o 
 -13   4  11        0.25       22.94     17.02 o 
 -12   4  11        4.43      -15.80     15.80 o 
 -11   4  11       13.84       18.88     18.32 o 
 -10   4  11        5.49       23.24     16.81 o 
  -9   4  11       48.33       68.49     22.13 o 
  -8   4  11      187.06      204.64     20.13 o 
  -7   4  11       63.26       66.40     22.54 o 
  -6   4  11        3.58       11.44     16.11 o 
  -5   4  11       19.65       24.61     18.26 o 
  -4   4  11       10.63       19.89     15.38 o 
  -3   4  11       28.89        9.06     15.60 o 
  -2   4  11      164.54      195.16     20.28 o 
  -1   4  11      123.10      182.60     30.42 o 
   0   4  11      135.78      103.19     18.51 o 
   1   4  11        0.33       -5.73     16.39 o 
   2   4  11       38.15        9.92     16.90 o 
   3   4  11        7.41       22.62     17.47 o 
   4   4  11        3.45       17.66     17.94 o 
   5   4  11      101.67       69.02     18.64 o 
   6   4  11      131.34      143.07     23.99 o 
   7   4  11       24.05       64.31     22.89 o 
   8   4  11        5.86       31.51     23.39 o 
   9   4  11        1.90       -7.23     25.74 o 
  10   4  11        0.03      -24.82     24.82 o 
  11   4  11        1.53       -1.50     26.83 o 
  12   4  11       11.64       -4.01     28.26 o 
  13   4  11        0.21      -27.45     29.94 o 
  14   4  11       54.90       78.45     32.91 o 
  15   4  11        0.87        8.68     34.98 o 
  16   4  11        4.17       66.87     38.68 o 
 -23   5  11        0.68      -24.96     41.13 o 
 -22   5  11       36.62       15.90     32.12 o 
 -21   5  11       38.45       56.28     31.90 o 
 -20   5  11       37.89       55.37     23.23 o 
 -19   5  11       32.55       33.10     29.79 o 
 -18   5  11        5.49       -0.44     22.81 o 
 -17   5  11       10.18       10.61     22.55 o 
 -16   5  11       60.22       79.21     23.11 o 
 -15   5  11      219.53      185.64     24.57 o 
 -14   5  11      362.53      367.59     30.64 o 
 -13   5  11       44.59       33.89     20.86 o 
 -12   5  11        5.99       23.25     19.77 o 
 -11   5  11       74.26       76.20     20.73 o 
 -10   5  11       39.98       78.58     20.64 o 
  -9   5  11      102.29      109.00     20.90 o 
  -8   5  11      348.13      463.57     34.28 o 
  -7   5  11      296.13      310.40     29.07 o 
  -6   5  11       17.71      -13.72     19.89 o 
  -5   5  11       28.76       50.01     21.27 o 
  -4   5  11       42.62       51.90     29.90 o 
  -3   5  11       33.09       -3.90     20.75 o 
  -2   5  11       21.05       54.97     22.43 o 
  -1   5  11       72.04       70.54     22.07 o 
   0   5  11       32.07       51.83     19.28 o 
   1   5  11        0.61       20.25     19.41 o 
   2   5  11       52.63       73.95     20.43 o 
   3   5  11       11.18        6.55     19.69 o 
   4   5  11       11.87        0.18     19.10 o 
   5   5  11       19.35        0.12     29.20 o 
   6   5  11       13.17       -8.04     20.78 o 
   7   5  11       21.75       11.12     25.64 o 
   8   5  11        3.74       20.06     29.43 o 
   9   5  11        2.34      -15.05     28.33 o 
  10   5  11        0.02       13.92     30.40 o 
  11   5  11       25.08        7.82     31.72 o 
  12   5  11       26.37       36.35     33.81 o 
  13   5  11       72.16       83.42     36.98 o 
  14   5  11       41.73       44.79     47.50 o 
 -19   6  11       38.41        5.84     33.15 o 
 -18   6  11       65.58      102.53     31.91 o 
 -17   6  11       55.78       51.55     28.80 o 
 -16   6  11       42.09       50.21     26.55 o 
 -15   6  11       35.18       -3.54     26.58 o 
 -14   6  11        1.46      -11.30     24.50 o 
 -13   6  11       34.02       65.05     25.46 o 
 -12   6  11       49.31       34.59     28.04 o 
 -11   6  11       45.92       45.09     24.25 o 
 -10   6  11       44.93       71.76     24.45 o 
  -9   6  11       22.86       21.81     26.52 o 
  -8   6  11        1.81       27.51     26.22 o 
  -7   6  11       24.21       26.46     25.69 o 
  -6   6  11       72.73       88.95     27.46 o 
  -5   6  11       14.13       -7.42     24.76 o 
  -4   6  11        7.01       12.26     24.53 o 
  -3   6  11       12.31      -15.08     25.37 o 
  -2   6  11        0.57      -20.56     24.52 o 
  -1   6  11       11.51       16.33     25.30 o 
   0   6  11        3.65       26.39     25.40 o 
   1   6  11       59.00       17.70     26.28 o 
   2   6  11        4.19       -0.70     26.59 o 
   3   6  11       22.38       58.21     28.57 o 
   4   6  11       63.55       77.16     25.28 o 
   5   6  11       36.63       62.58     25.08 o 
   6   6  11        7.88       23.04     25.76 o 
   7   6  11        7.65      -14.34     27.27 o 
   8   6  11        0.05       12.23     33.19 o 
   9   6  11       18.02       34.02     34.05 o 
  10   6  11       16.25       29.98     37.07 o 
 -13   7  11       41.14       59.18     45.44 o 
 -12   7  11        2.54       45.28     37.79 o 
 -11   7  11        0.30       13.27     37.05 o 
 -10   7  11       49.40       47.19     34.43 o 
  -9   7  11       67.41       92.20     34.86 o 
  -8   7  11       35.15       68.15     33.07 o 
  -7   7  11       14.07        0.04     32.26 o 
  -6   7  11        8.17      -24.42     31.84 o 
  -5   7  11        2.38       23.43     33.88 o 
  -4   7  11        4.99       -8.37     31.88 o 
  -3   7  11       60.52       34.31     31.36 o 
  -2   7  11       96.86       90.56     32.00 o 
  -1   7  11       10.97       32.04     31.41 o 
   0   7  11        0.65       15.75     32.33 o 
   1   7  11        0.85       17.62     31.47 o 
   2   7  11        0.34       31.75     34.60 o 
   3   7  11        0.01       20.16     34.58 o 
   4   7  11        3.96       24.61     43.98 o 
 -28   0  12        3.44      -24.54     54.96 o 
 -27   0  12      106.74      115.15     52.84 o 
 -26   0  12      129.33       35.38     47.97 o 
 -25   0  12      138.04      128.39     46.87 o 
 -24   0  12      132.81       76.83     43.74 o 
 -23   0  12      213.96      282.87     52.29 o 
 -22   0  12        0.30      -11.58     32.72 o 
 -21   0  12      172.31       66.17     34.28 o 
 -20   0  12      280.41      188.40     39.15 o 
 -19   0  12      313.04      220.93     41.63 o 
 -18   0  12      420.21      359.52     48.16 o 
 -17   0  12      263.33      276.71     42.37 o 
 -16   0  12        4.07       -3.12     28.12 o 
 -15   0  12       11.52       37.31     29.59 o 
 -14   0  12        0.21        1.87     20.32 o 
 -13   0  12      201.49      197.63     42.73 o 
 -12   0  12     1000.60     1014.87     63.74 o 
 -11   0  12       51.48       50.26     20.03 o 
 -10   0  12       82.08       61.70     34.69 o 
  -9   0  12       44.62       78.29     20.37 o 
  -8   0  12       71.29       92.46     38.14 o 
  -7   0  12       13.32       18.49     17.42 o 
  -6   0  12       34.29       27.98     17.41 o 
  -5   0  12       19.46       19.48     14.44 o 
  -4   0  12       11.89       11.04     14.10 o 
  -3   0  12       73.49       64.56     15.71 o 
  -2   0  12      111.97       83.24     19.83 o 
  -1   0  12        0.03       41.79     19.48 o 
   0   0  12      101.65      129.52     22.89 o 
   1   0  12       32.90       49.86     21.27 o 
   2   0  12       51.35       18.15     39.52 o 
   3   0  12      235.48      291.37     30.11 o 
   4   0  12       17.63        4.90     19.64 o 
   5   0  12        0.01       36.76     21.80 o 
   6   0  12       15.59       19.16     23.95 o 
   7   0  12        3.26      -14.60     22.75 o 
   8   0  12      209.57       61.61     29.50 o 
   9   0  12       99.97      144.24     30.02 o 
  10   0  12       23.56      -14.98     26.77 o 
  11   0  12        0.02      -15.62     28.00 o 
  12   0  12        0.40      -13.09     30.62 o 
  13   0  12       10.84      146.03     48.25 o 
  14   0  12       15.22      240.41     53.49 o 
  15   0  12       12.25       67.00     51.28 o 
  16   0  12       56.02       39.79     53.95 o 
  17   0  12       61.52       63.41     58.45 o 
  18   0  12       84.92      152.46     67.55 o 
 -27   1  12        2.71       19.38     34.99 o 
 -26   1  12       36.51       12.27     50.13 o 
 -25   1  12       37.42       17.78     30.38 o 
 -24   1  12       19.71      -28.15     28.15 o 
 -23   1  12        0.02      -22.61     27.70 o 
 -22   1  12       11.07       39.75     26.63 o 
 -21   1  12        0.00       19.69     25.23 o 
 -20   1  12       32.75       19.92     24.28 o 
 -19   1  12       27.75       26.58     23.06 o 
 -18   1  12       31.38       34.04     21.63 o 
 -17   1  12      109.95      102.44     20.06 o 
 -16   1  12       57.65       58.47     18.17 o 
 -15   1  12       12.51        8.04     16.87 o 
 -14   1  12       12.84       21.44     16.00 o 
 -13   1  12        6.86       -2.24     14.83 o 
 -12   1  12       36.95       23.76     15.17 o 
 -11   1  12        0.25       22.41     13.62 o 
 -10   1  12      393.78      424.18     24.00 o 
  -9   1  12       20.45       11.30     12.67 o 
  -8   1  12       68.49       73.90     13.67 o 
  -7   1  12       50.98       51.45     13.30 o 
  -6   1  12       26.63       47.66     11.79 o 
  -5   1  12       42.86       39.13     11.50 o 
  -4   1  12       58.07       72.82     12.19 o 
  -3   1  12       81.87       62.30     12.36 o 
  -2   1  12       22.47       25.88     12.03 o 
  -1   1  12       35.13       41.96     13.07 o 
   0   1  12        5.86       10.80     14.00 o 
   1   1  12        4.18       14.92     14.52 o 
   2   1  12        1.62        7.95     14.04 o 
   3   1  12       33.15       14.03     17.99 o 
   4   1  12        2.53      -13.15     14.77 o 
   5   1  12        0.74       -2.09     15.25 o 
   6   1  12        1.42        7.44     15.96 o 
   7   1  12       10.23       39.86     17.81 o 
   8   1  12       16.61       10.47     20.30 o 
   9   1  12       49.80       63.20     22.95 o 
  10   1  12       61.31       19.92     23.32 o 
  11   1  12        4.61        0.28     23.12 o 
  12   1  12        1.56       17.33     24.43 o 
  13   1  12        0.16       -5.21     25.16 o 
  14   1  12        0.14       28.11     27.70 o 
  15   1  12       17.41       21.67     47.05 o 
  16   1  12       29.41       -4.28     32.17 o 
  17   1  12       58.84       51.26     47.79 o 
  18   1  12        0.97       -8.33     48.19 o 
 -27   2  12       17.94       21.45     39.74 o 
 -26   2  12       16.12       15.93     33.95 o 
 -25   2  12      126.77      155.52     35.72 o 
 -24   2  12      105.38       98.00     33.46 o 
 -23   2  12        0.61        9.35     29.56 o 
 -22   2  12        0.75      -25.70     33.59 o 
 -21   2  12        4.62       10.64     25.17 o 
 -20   2  12       48.01       36.90     23.62 o 
 -19   2  12       54.07       97.88     32.08 o 
 -18   2  12        2.06      -12.39     18.13 o 
 -17   2  12        8.31       14.98     18.24 o 
 -16   2  12        1.47        2.16     23.69 o 
 -15   2  12       23.20       24.47     19.78 o 
 -14   2  12      191.26      142.54     27.01 o 
 -13   2  12       99.91       91.61     18.99 o 
 -12   2  12       71.69       85.71     18.72 o 
 -11   2  12        2.60       15.70     19.52 o 
 -10   2  12      332.69      308.17     34.72 o 
  -9   2  12      207.00      195.37     19.21 o 
  -8   2  12      191.47      186.73     17.10 o 
  -7   2  12      234.97      241.38     20.24 o 
  -6   2  12       18.56       -1.92     12.55 o 
  -5   2  12      291.90      309.74     25.42 o 
  -4   2  12      622.07      773.05     36.81 o 
  -3   2  12      332.97      366.05     37.21 o 
  -2   2  12      161.95      164.26     15.34 o 
  -1   2  12      142.03      132.34     16.88 o 
   0   2  12      100.04       59.78     14.07 o 
   1   2  12       25.40       33.44     15.12 o 
   2   2  12      175.28      203.56     20.60 o 
   3   2  12      131.48      111.62     20.61 o 
   4   2  12      300.72      293.50     27.24 o 
   5   2  12      127.08      164.00     22.67 o 
   6   2  12        2.45        7.55     19.95 o 
   7   2  12       36.76       65.40     21.95 o 
   8   2  12        0.06       23.83     21.94 o 
   9   2  12        0.37      -14.89     22.09 o 
  10   2  12       47.92        0.93     23.94 o 
  11   2  12        0.60       17.48     24.49 o 
  12   2  12        7.60       28.18     27.13 o 
  13   2  12        3.61      -26.72     27.30 o 
  14   2  12       44.22      209.03     33.06 o 
  15   2  12        2.45       52.76     32.43 o 
  16   2  12       46.95       16.05     34.23 o 
  17   2  12        1.96        2.04     38.18 o 
 -25   3  12        0.48        6.26     36.37 o 
 -24   3  12        1.70      -10.56     32.77 o 
 -23   3  12       37.57       32.29     31.01 o 
 -22   3  12       45.39       43.77     35.86 o 
 -21   3  12        3.04       34.69     24.40 o 
 -20   3  12        3.80       -9.46     22.86 o 
 -19   3  12       16.09        7.38     21.62 o 
 -18   3  12       24.73        2.98     21.62 o 
 -17   3  12        7.64       28.77     21.14 o 
 -16   3  12        2.17       22.29     20.43 o 
 -15   3  12       19.72       14.93     19.45 o 
 -14   3  12       24.20       18.56     21.64 o 
 -13   3  12        1.57      -11.55     16.48 o 
 -12   3  12       19.30       56.33     16.61 o 
 -11   3  12      126.06      115.51     17.70 o 
 -10   3  12       16.34        9.20     15.51 o 
  -9   3  12        5.91       15.13     20.59 o 
  -8   3  12       13.93       34.80     15.64 o 
  -7   3  12        0.09        8.25     15.42 o 
  -6   3  12       69.68       91.55     17.56 o 
  -5   3  12       67.14       87.72     17.51 o 
  -4   3  12       16.23       17.44     16.20 o 
  -3   3  12       55.61       55.08     16.32 o 
  -2   3  12        0.49       -0.47     15.71 o 
  -1   3  12        1.14       23.42     19.59 o 
   0   3  12       25.62       60.74     17.14 o 
   1   3  12        0.22       16.35     16.83 o 
   2   3  12        4.74        3.52     19.55 o 
   3   3  12        4.01       -4.58     19.74 o 
   4   3  12       38.06       -1.77     20.30 o 
   5   3  12       69.87       53.96     22.46 o 
   6   3  12       37.16       58.78     23.63 o 
   7   3  12        8.44       13.86     22.42 o 
   8   3  12        5.99       36.78     23.80 o 
   9   3  12        0.02        3.84     24.86 o 
  10   3  12        0.22        3.75     26.71 o 
  11   3  12       24.44        6.87     27.46 o 
  12   3  12        6.35      -17.19     29.84 o 
  13   3  12        8.76      -30.99     30.99 o 
  14   3  12        0.25       33.08     33.84 o 
  15   3  12        5.49       -3.83     34.97 o 
  16   3  12        4.14       76.32     48.64 o 
 -23   4  12       24.26       42.46     32.17 o 
 -22   4  12        0.01      -19.22     29.52 o 
 -21   4  12        4.39      -21.23     27.75 o 
 -20   4  12        4.27       -6.06     27.29 o 
 -19   4  12        1.58       13.31     26.10 o 
 -18   4  12        0.10       30.15     25.23 o 
 -17   4  12        0.49      -24.09     24.09 o 
 -16   4  12       28.37       34.16     21.29 o 
 -15   4  12      113.28      163.19     23.26 o 
 -14   4  12       56.92       50.15     21.28 o 
 -13   4  12        0.08       12.30     19.19 o 
 -12   4  12        0.47       13.85     18.94 o 
 -11   4  12      138.52      145.13     21.04 o 
 -10   4  12      108.23      128.36     20.67 o 
  -9   4  12      360.78      430.30     28.79 o 
  -8   4  12      338.83      398.06     32.38 o 
  -7   4  12       46.84       68.57     20.84 o 
  -6   4  12       15.72       25.01     38.58 o 
  -5   4  12       45.39       71.17     32.57 o 
  -4   4  12      131.76      176.41     25.82 o 
  -3   4  12      344.04      371.61     30.63 o 
  -2   4  12      361.34      330.45     25.61 o 
  -1   4  12      155.45      161.08     21.50 o 
   0   4  12        8.23       17.27     19.02 o 
   1   4  12        6.37       20.76     18.97 o 
   2   4  12       65.39      113.02     21.02 o 
   3   4  12      122.48      186.44     45.52 o 
   4   4  12       57.81       16.25     24.02 o 
   5   4  12       25.71       50.61     24.51 o 
   6   4  12        5.38       22.90     25.88 o 
   7   4  12        0.44      -15.05     32.94 o 
   8   4  12       11.14       19.24     26.67 o 
   9   4  12       14.84       50.89     29.09 o 
  10   4  12        0.10      -20.33     29.19 o 
  11   4  12        1.35        6.56     32.65 o 
  12   4  12        8.76        2.33     34.40 o 
  13   4  12       12.60       35.25     36.19 o 
  14   4  12        2.77        4.41     70.40 o 
 -20   5  12       21.24       49.24     35.87 o 
 -19   5  12        0.60      -11.27     24.24 o 
 -18   5  12        3.96       -0.75     26.41 o 
 -17   5  12        1.09       34.72     25.48 o 
 -16   5  12       15.49       -8.66     24.63 o 
 -15   5  12       25.65        5.68     24.44 o 
 -14   5  12        0.35      -11.76     23.38 o 
 -13   5  12        8.70       46.57     23.85 o 
 -12   5  12        2.36       -0.65     23.13 o 
 -11   5  12        5.86        4.93     22.79 o 
 -10   5  12      112.14      117.50     28.32 o 
  -9   5  12       33.59       27.17     26.94 o 
  -8   5  12        2.10       25.30     23.13 o 
  -7   5  12       30.90       54.96     25.36 o 
  -6   5  12       15.47       36.48     25.33 o 
  -5   5  12        5.39        6.10     23.68 o 
  -4   5  12       13.98        6.35     23.37 o 
  -3   5  12       14.30        5.87     25.02 o 
  -2   5  12        0.52      -14.27     23.78 o 
  -1   5  12        0.04       15.36     25.15 o 
   0   5  12        1.63       -2.74     24.97 o 
   1   5  12       20.54       35.21     24.22 o 
   2   5  12        2.00       16.89     22.81 o 
   3   5  12        2.19       18.83     23.18 o 
   4   5  12        0.80       38.23     28.74 o 
   5   5  12        6.65      -28.14     28.14 o 
   6   5  12        3.87       28.88     30.11 o 
   7   5  12        0.15      -26.09     30.73 o 
   8   5  12        0.06      -28.64     32.76 o 
   9   5  12        4.06        5.56     33.85 o 
  10   5  12        5.48      -20.00     36.01 o 
  11   5  12        7.20       -2.34     45.91 o 
 -16   6  12        5.21       58.94     32.94 o 
 -15   6  12        1.24       -9.83     36.81 o 
 -14   6  12        3.68      -27.78     27.78 o 
 -13   6  12       67.01       75.34     30.77 o 
 -12   6  12       57.99       44.70     32.93 o 
 -11   6  12       29.41       24.60     37.25 o 
 -10   6  12        0.01       47.19     32.07 o 
  -9   6  12        1.20       -6.60     29.99 o 
  -8   6  12        7.16        0.27     29.60 o 
  -7   6  12        0.11        5.58     29.02 o 
  -6   6  12       11.48        1.44     28.78 o 
  -5   6  12        0.00       -0.97     28.72 o 
  -4   6  12       10.09      -20.72     28.17 o 
  -3   6  12        9.19       28.13     29.91 o 
  -2   6  12        4.83      -18.62     29.67 o 
  -1   6  12        0.00       18.27     30.82 o 
   0   6  12        8.19       19.55     30.55 o 
   1   6  12       17.04       18.17     30.85 o 
   2   6  12       15.71       -1.64     30.98 o 
   3   6  12       22.75       10.75     32.11 o 
   4   6  12        4.99       25.89     33.15 o 
   5   6  12        0.48        2.49     36.56 o 
   6   6  12        0.44       -8.45     38.32 o 
 -26   1  13       37.14       30.52     40.06 o 
 -25   1  13       69.51      -13.31     37.60 o 
 -24   1  13       77.98       73.70     35.41 o 
 -23   1  13       71.84       44.48     33.00 o 
 -22   1  13       10.41       24.00     30.02 o 
 -21   1  13       48.36       48.93     29.15 o 
 -20   1  13      161.64      193.82     32.86 o 
 -19   1  13      211.29      230.22     33.30 o 
 -18   1  13      147.67      118.58     29.00 o 
 -17   1  13       75.50       58.49     25.21 o 
 -16   1  13       17.68       14.69     18.43 o 
 -15   1  13       10.53        8.93     18.50 o 
 -14   1  13      187.31      191.53     54.18 o 
 -13   1  13      401.68      416.26     29.55 o 
 -12   1  13      316.19      315.66     25.56 o 
 -11   1  13      160.40      128.64     19.41 o 
 -10   1  13       59.99       23.56     15.00 o 
  -9   1  13        1.29       10.04     14.47 o 
  -8   1  13       55.01       78.17     13.85 o 
  -7   1  13      141.34      145.35     15.13 o 
  -6   1  13       78.00       95.60     20.67 o 
  -5   1  13       23.17       17.68     12.69 o 
  -4   1  13       14.28       19.57     12.91 o 
  -3   1  13        9.95        8.26     15.36 o 
  -2   1  13        3.98       -2.14     15.10 o 
  -1   1  13        6.07       11.39     16.02 o 
   0   1  13        6.78        1.86     15.35 o 
   1   1  13        8.41       14.10     16.05 o 
   2   1  13       24.69       40.17     16.46 o 
   3   1  13       27.01       42.03     25.28 o 
   4   1  13        3.62       -0.54     16.84 o 
   5   1  13        0.20        1.69     18.34 o 
   6   1  13       52.35       75.35     23.13 o 
   7   1  13      131.92       96.62     24.81 o 
   8   1  13       97.72       48.43     24.49 o 
   9   1  13       32.72        7.43     25.29 o 
  10   1  13       11.42      -25.49     25.49 o 
  11   1  13        4.56       18.01     26.87 o 
  12   1  13        5.16       22.27     30.12 o 
  13   1  13       31.69        4.40     31.83 o 
  14   1  13       40.04       15.86     39.46 o 
  15   1  13       19.48       13.40     42.85 o 
 -25   2  13        2.50      -35.22     38.99 o 
 -24   2  13        3.70       13.15     36.38 o 
 -23   2  13       29.32       21.08     33.89 o 
 -22   2  13        0.74       44.90     33.42 o 
 -21   2  13        1.76       48.19     30.29 o 
 -20   2  13       18.33       -0.42     39.33 o 
 -19   2  13       45.66       42.97     23.20 o 
 -18   2  13       31.04       22.22     22.27 o 
 -17   2  13        6.38       -7.16     20.75 o 
 -16   2  13        3.70      -15.89     19.98 o 
 -15   2  13       18.90      -15.19     19.96 o 
 -14   2  13       13.25       33.44     20.26 o 
 -13   2  13       32.13       12.49     18.77 o 
 -12   2  13      109.30       87.92     24.46 o 
 -11   2  13        8.35       24.26     19.52 o 
 -10   2  13        6.43        6.92     15.90 o 
  -9   2  13        9.35       -8.67     15.87 o 
  -8   2  13       34.43       45.32     16.46 o 
  -7   2  13        3.42      -12.16     15.71 o 
  -6   2  13       73.19       72.57     17.02 o 
  -5   2  13       15.23        3.14     16.33 o 
  -4   2  13        2.78        5.55     14.00 o 
  -3   2  13        0.05       -3.64     13.75 o 
  -2   2  13        0.54      -11.83     15.37 o 
  -1   2  13       10.59       13.91     16.40 o 
   0   2  13        0.63      -16.24     16.24 o 
   1   2  13        0.75        4.41     19.97 o 
   2   2  13        6.47       20.94     20.48 o 
   3   2  13        5.27       23.95     21.29 o 
   4   2  13       12.65       61.39     21.80 o 
   5   2  13       17.45       23.09     22.31 o 
   6   2  13       43.95       33.46     24.29 o 
   7   2  13        9.43       28.41     25.49 o 
   8   2  13       20.95       27.99     65.36 o 
   9   2  13       13.80       16.60     26.74 o 
  10   2  13        3.13      -10.12     28.14 o 
  11   2  13       12.81        1.87     29.59 o 
  12   2  13       46.47        1.79     32.84 o 
  13   2  13        4.46       59.33     33.45 o 
  14   2  13        0.72       -8.99     35.31 o 
 -23   3  13        2.41       -1.31     37.08 o 
 -22   3  13      105.57      111.65     32.38 o 
 -21   3  13        0.25       -9.66     28.09 o 
 -20   3  13        0.03       13.42     26.19 o 
 -19   3  13        2.14       23.01     25.44 o 
 -18   3  13       17.78        5.55     23.39 o 
 -17   3  13        6.58       10.75     24.28 o 
 -16   3  13        4.86       19.88     22.71 o 
 -15   3  13       16.54       30.49     22.39 o 
 -14   3  13        0.51       11.55     18.37 o 
 -13   3  13       13.75        5.23     17.64 o 
 -12   3  13        0.08      -17.64     17.64 o 
 -11   3  13        2.03       -2.72     17.44 o 
 -10   3  13      155.37      149.94     20.29 o 
  -9   3  13      332.27      351.69     30.27 o 
  -8   3  13       82.94       43.92     22.14 o 
  -7   3  13        0.36        0.29     21.53 o 
  -6   3  13       23.87       55.16     22.76 o 
  -5   3  13       92.64      111.35     24.54 o 
  -4   3  13      257.18      302.29     25.79 o 
  -3   3  13      349.29      445.62     29.39 o 
  -2   3  13      236.85      297.92     24.82 o 
  -1   3  13      115.72       99.10     26.33 o 
   0   3  13        0.59       15.95     25.55 o 
   1   3  13       79.31      107.31     23.81 o 
   2   3  13      174.46       83.20     24.14 o 
   3   3  13      262.85      369.39     46.91 o 
   4   3  13      238.52      170.23     27.56 o 
   5   3  13       34.66       59.62     33.41 o 
   6   3  13       27.56       47.32     26.07 o 
   7   3  13        1.78       14.01     28.07 o 
   8   3  13       43.20       17.94     28.48 o 
   9   3  13      120.60      132.79     32.57 o 
  10   3  13       55.80       84.67     33.32 o 
  11   3  13        0.30       15.54     34.03 o 
  12   3  13        0.47       -5.39     36.83 o 
  13   3  13        2.23       20.10     39.74 o 
 -21   4  13        1.54      -18.53     33.57 o 
 -20   4  13       18.18       12.82     32.03 o 
 -19   4  13        6.74        5.35     30.11 o 
 -18   4  13        0.01       19.26     24.36 o 
 -17   4  13        6.66       13.73     24.30 o 
 -16   4  13        9.98       17.75     23.62 o 
 -15   4  13        0.52        1.45     21.00 o 
 -14   4  13        4.76       19.46     22.55 o 
 -13   4  13       27.66       -3.09     21.16 o 
 -12   4  13       35.86       36.75     22.65 o 
 -11   4  13       54.83       41.80     26.04 o 
 -10   4  13       56.00       66.74     25.21 o 
  -9   4  13       11.52      -10.88     24.37 o 
  -8   4  13       47.73       90.44     25.97 o 
  -7   4  13       22.13       21.86     24.06 o 
  -6   4  13        0.43       19.05     23.77 o 
  -5   4  13        3.33       16.67     23.45 o 
  -4   4  13       31.51       39.18     28.17 o 
  -3   4  13        0.96      -14.22     23.70 o 
  -2   4  13        0.31        7.99     26.19 o 
  -1   4  13        0.82        0.75     22.30 o 
   0   4  13       31.26       18.56     22.61 o 
   1   4  13       15.36       -8.35     25.66 o 
   2   4  13        2.10       22.01     26.62 o 
   3   4  13        8.54       57.75     28.15 o 
   4   4  13        0.98       36.85     29.35 o 
   5   4  13        3.94       -1.53     29.95 o 
   6   4  13        1.00      -19.74     29.25 o 
   7   4  13        0.77        9.23     30.76 o 
   8   4  13       24.75        0.12     31.85 o 
   9   4  13        0.44      -28.40     37.52 o 
  10   4  13       47.19        4.97     36.66 o 
 -18   5  13       40.96       94.42     36.92 o 
 -17   5  13       21.93       31.73     30.78 o 
 -16   5  13       16.75       21.31     28.88 o 
 -15   5  13        0.28      -26.72     26.72 o 
 -14   5  13       64.62       80.79     29.44 o 
 -13   5  13      163.49      180.73     33.85 o 
 -12   5  13       46.71       55.57     30.88 o 
 -11   5  13        0.28      -28.51     28.51 o 
 -10   5  13       16.73       44.41     28.63 o 
  -9   5  13       18.62       31.86     29.67 o 
  -8   5  13       14.82       30.08     28.59 o 
  -7   5  13       41.44       67.54     27.82 o 
  -6   5  13       18.23      -26.66     26.66 o 
  -5   5  13        1.68        8.15     30.71 o 
  -4   5  13        0.21       18.59     27.43 o 
  -3   5  13        0.60       -6.98     29.23 o 
  -2   5  13        0.80        3.60     29.13 o 
  -1   5  13        1.48      -24.07     28.69 o 
   0   5  13        1.71      -12.77     30.20 o 
   1   5  13        8.98       -7.63     30.93 o 
   2   5  13       22.69       26.97     39.18 o 
   3   5  13        7.35      -24.34     31.99 o 
   4   5  13        0.97      -17.16     33.45 o 
   5   5  13        9.46        9.71     34.69 o 
   6   5  13       29.03       35.06     36.50 o 
   7   5  13       61.28      109.45     40.72 o 
 -11   6  13        2.22       -4.70     38.94 o 
 -10   6  13        6.96       13.35     36.88 o 
  -9   6  13        1.09        4.08     36.35 o 
  -8   6  13        2.61      -17.42     34.49 o 
  -7   6  13       12.54       20.98     35.03 o 
  -6   6  13       68.86      126.50     37.98 o 
  -5   6  13       56.57       63.96     35.78 o 
  -4   6  13       10.84       59.16     36.10 o 
  -3   6  13        6.49        6.93     34.11 o 
  -2   6  13        0.40       -4.56     35.72 o 
  -1   6  13        9.82       -3.69     38.20 o 
   0   6  13        8.30       -9.86     38.34 o 
   1   6  13       32.45       28.12     60.10 o 
 -24   0  14       49.12       55.78     61.57 o 
 -23   0  14       11.39      -38.23     51.01 o 
 -22   0  14       15.01       38.05     49.99 o 
 -21   0  14        5.04       34.10     46.50 o 
 -20   0  14       14.86        3.49     42.46 o 
 -19   0  14       40.39       33.54     41.45 o 
 -18   0  14      114.40      103.48     41.17 o 
 -16   0  14       11.02      -10.75     36.03 o 
 -15   0  14      166.50      196.02     44.57 o 
 -14   0  14      123.52      132.06     39.33 o 
 -13   0  14       73.19       13.14     35.47 o 
 -12   0  14      208.90      211.79     53.39 o 
 -11   0  14      270.10      305.14     33.74 o 
 -10   0  14       18.86       25.91     24.94 o 
  -9   0  14       90.65      196.93     30.06 o 
  -8   0  14      571.06      471.96     42.34 o 
  -7   0  14      160.94      137.28     27.25 o 
  -6   0  14       96.54       68.31     29.68 o 
  -5   0  14      125.91      126.93     27.56 o 
  -4   0  14      114.72       96.83     25.41 o 
  -3   0  14        0.67        9.08     35.70 o 
  -2   0  14       64.39       68.91     27.25 o 
  -1   0  14       14.66       15.52     26.05 o 
   0   0  14       43.05       57.20     26.77 o 
   1   0  14      166.12      124.03     36.94 o 
   2   0  14       18.38       23.01     26.65 o 
   3   0  14       50.44      101.91     30.75 o 
   4   0  14        2.66       -3.85     31.15 o 
   5   0  14      118.10       53.64     30.69 o 
   6   0  14       18.47       14.69     32.57 o 
   7   0  14        0.11       16.57     34.62 o 
   8   0  14        0.26        5.14     37.03 o 
   9   0  14       20.88       37.31     52.20 o 
  10   0  14       53.45       41.63     55.32 o 
  11   0  14       41.21       35.57     58.82 o 
  12   0  14      120.40      141.53     67.18 o 
 -23   1  14       19.15       -3.39     38.68 o 
 -22   1  14        1.49        1.36     34.93 o 
 -21   1  14        1.93      -20.40     32.67 o 
 -20   1  14       26.32       12.33     32.04 o 
 -19   1  14        1.12      -26.35     29.47 o 
 -18   1  14        2.70      -20.45     28.79 o 
 -17   1  14       38.40      -27.26     27.26 o 
 -16   1  14       60.47       63.35     28.61 o 
 -15   1  14        0.14       26.93     22.52 o 
 -14   1  14       31.42       55.12     22.30 o 
 -13   1  14        0.48       12.02     20.68 o 
 -12   1  14       17.31       14.30     20.70 o 
 -11   1  14        0.76       -7.72     19.90 o 
 -10   1  14      106.51       88.43     21.16 o 
  -9   1  14       12.04       27.12     15.32 o 
  -8   1  14        0.69       13.57     17.12 o 
  -7   1  14       43.32       24.68     17.68 o 
  -6   1  14        0.28       -3.50     14.47 o 
  -5   1  14       12.71       20.03     16.95 o 
  -4   1  14        2.43       -5.09     17.01 o 
  -3   1  14        6.00       25.61     17.47 o 
  -2   1  14        8.56       15.98     17.79 o 
  -1   1  14        0.11       19.82     18.14 o 
   0   1  14        6.82       35.82     18.96 o 
   1   1  14        3.36       -7.76     18.65 o 
   2   1  14        6.28        2.82     19.80 o 
   3   1  14        0.17       -2.16     19.69 o 
   4   1  14       78.71       31.12     23.66 o 
   5   1  14       49.62       80.94     26.45 o 
   6   1  14       31.27       50.08     27.19 o 
   7   1  14        8.67       29.73     28.10 o 
   8   1  14       23.95       28.39     29.88 o 
   9   1  14       15.18       -8.00     29.85 o 
  10   1  14       49.81      -12.03     30.57 o 
  11   1  14       68.63       74.31     34.89 o 
  12   1  14        0.59       -5.75     39.32 o 
 -22   2  14       52.60       35.07     39.56 o 
 -21   2  14        2.67      -20.81     40.48 o 
 -20   2  14       48.99       49.25     59.97 o 
 -19   2  14       42.15       51.90     36.21 o 
 -18   2  14        5.95       35.84     27.47 o 
 -17   2  14        0.57      -23.96     23.96 o 
 -16   2  14       13.65      -14.73     24.61 o 
 -15   2  14       12.52        6.02     22.70 o 
 -14   2  14       18.06       20.47     22.67 o 
 -13   2  14      115.27      111.13     23.96 o 
 -12   2  14       40.38       19.53     19.41 o 
 -11   2  14       13.18       19.81     18.99 o 
 -10   2  14       56.10       51.23     21.51 o 
  -9   2  14       53.02       46.05     21.64 o 
  -8   2  14        3.85        3.32     20.22 o 
  -7   2  14      107.48      122.20     22.96 o 
  -6   2  14       25.65       37.51     18.35 o 
  -5   2  14       19.40        0.96     15.52 o 
  -4   2  14      156.52      166.81     26.30 o 
  -3   2  14      136.98      115.86     27.73 o 
  -2   2  14       54.95       80.82     20.18 o 
  -1   2  14       97.97      124.67     24.84 o 
   0   2  14       13.61       17.23     22.71 o 
   1   2  14       81.63      103.77     25.30 o 
   2   2  14       90.89      147.13     26.03 o 
   3   2  14       14.05      -10.48     23.88 o 
   4   2  14      114.15      131.44     27.84 o 
   5   2  14      189.39      205.39     34.75 o 
   6   2  14        1.88       15.37     27.24 o 
   7   2  14       62.36       19.11     35.09 o 
   8   2  14      114.95      147.95     33.93 o 
   9   2  14       47.86       27.66     33.68 o 
  10   2  14        0.14        1.16     35.05 o 
  11   2  14       37.28       -6.03     37.78 o 
 -21   3  14        0.34       -0.37     39.82 o 
 -20   3  14        9.49       18.85     31.94 o 
 -19   3  14       10.47      -28.91     28.91 o 
 -18   3  14       22.34       18.79     28.11 o 
 -17   3  14        0.03        6.92     27.40 o 
 -16   3  14        4.02       37.91     26.64 o 
 -15   3  14        0.70       25.20     23.14 o 
 -14   3  14       10.99        9.85     21.46 o 
 -13   3  14        0.23      -14.68     21.20 o 
 -12   3  14       33.96        5.92     29.78 o 
 -11   3  14       53.89       16.41     22.81 o 
 -10   3  14        0.31       -0.48     22.39 o 
  -9   3  14        6.72       13.88     20.70 o 
  -8   3  14        0.14       16.80     25.48 o 
  -7   3  14        0.03        3.69     25.99 o 
  -6   3  14       22.61       29.39     25.53 o 
  -5   3  14       34.75       63.58     28.75 o 
  -4   3  14        6.58        0.93     22.11 o 
  -3   3  14        0.04       13.57     33.47 o 
  -2   3  14        1.83      -15.49     24.35 o 
  -1   3  14        0.26        9.74     25.44 o 
   0   3  14       17.69       37.04     26.39 o 
   1   3  14        5.98       44.75     37.22 o 
   2   3  14        0.13       25.74     26.50 o 
   3   3  14        0.19      -19.70     27.22 o 
   4   3  14       12.07       60.44     30.32 o 
   5   3  14        0.00        3.89     30.23 o 
   6   3  14       52.56       51.89     32.15 o 
   7   3  14       22.51       23.35     33.34 o 
   8   3  14        3.39      -34.56     34.56 o 
   9   3  14       25.24       20.96     36.78 o 
 -18   4  14       42.04       81.57     29.99 o 
 -17   4  14       25.27       -7.46     27.64 o 
 -16   4  14        4.88        0.45     26.10 o 
 -15   4  14        1.44       -8.91     26.34 o 
 -14   4  14       12.48       24.88     27.01 o 
 -13   4  14        5.00       16.52     28.79 o 
 -12   4  14        0.01       -8.61     28.64 o 
 -11   4  14        0.13      -19.55     27.78 o 
 -10   4  14        0.67      -18.22     27.26 o 
  -9   4  14       26.92       65.55     28.98 o 
  -8   4  14       70.88       61.59     28.91 o 
  -7   4  14        0.53       23.66     28.55 o 
  -6   4  14        5.66       10.96     28.32 o 
  -5   4  14       30.30       32.97     28.05 o 
  -4   4  14       60.56       59.15     39.30 o 
  -3   4  14       91.89      130.41     33.01 o 
  -2   4  14      104.26      151.49     40.09 o 
  -1   4  14       17.30       48.51     36.96 o 
   0   4  14        3.73        7.56     31.15 o 
   1   4  14        7.21       16.03     31.94 o 
   2   4  14       68.83       90.15     32.63 o 
   3   4  14      246.48      231.74     37.60 o 
   4   4  14       98.73       58.74     41.15 o 
   5   4  14        4.87        1.15     35.63 o 
   6   4  14        0.28      -13.27     36.76 o 
   7   4  14        5.37       29.04     70.30 o 
 -13   5  14        0.71      -38.30     38.30 o 
 -12   5  14        0.53       22.13     36.52 o 
 -11   5  14        0.01       -5.05     34.62 o 
 -10   5  14       18.63       43.46     57.66 o 
  -9   5  14        4.38        8.51     32.66 o 
  -8   5  14        2.06        0.08     32.42 o 
  -7   5  14        2.25       -3.03     32.62 o 
  -6   5  14       11.86       28.89     33.29 o 
  -5   5  14        7.09      -11.09     32.61 o 
  -4   5  14        0.92       54.99     35.67 o 
  -3   5  14        2.76        9.69     35.05 o 
  -2   5  14        0.00       10.88     36.63 o 
  -1   5  14       10.92       19.07     44.83 o 
   0   5  14        5.68        9.78     47.11 o 
   1   5  14       10.38      -19.02     49.04 o 
   2   5  14       47.13       93.37     68.74 o 
 -20   1  15        9.98       58.60     38.64 o 
 -19   1  15       42.44       52.16     37.07 o 
 -18   1  15       38.50        7.18     34.99 o 
 -17   1  15       25.24       40.55     35.15 o 
 -16   1  15       11.84      -31.67     31.67 o 
 -15   1  15        1.18      -19.49     31.16 o 
 -14   1  15       18.06       10.30     27.47 o 
 -13   1  15      115.05      132.18     28.47 o 
 -12   1  15      130.40      110.31     27.48 o 
 -11   1  15       29.76       17.65     23.90 o 
 -10   1  15        0.10       14.00     23.94 o 
  -9   1  15       17.08       -6.83     23.19 o 
  -8   1  15       81.76       97.12     31.02 o 
  -7   1  15      118.53      169.31     22.86 o 
  -6   1  15       91.15      128.67     23.48 o 
  -5   1  15       16.80       31.36     20.70 o 
  -4   1  15        2.40        8.84     20.74 o 
  -3   1  15       33.05       53.01     22.03 o 
  -2   1  15       79.54       72.04     23.03 o 
  -1   1  15      118.08      111.47     23.29 o 
   0   1  15       55.04       50.69     23.44 o 
   1   1  15        6.01       34.29     23.04 o 
   2   1  15        0.09       20.23     26.82 o 
   3   1  15       24.10       39.01     27.45 o 
   4   1  15       56.26       81.00     31.00 o 
   5   1  15       39.22       23.75     31.36 o 
   6   1  15       25.72       40.43     42.52 o 
   7   1  15        0.01       -5.97     34.23 o 
   8   1  15       17.15       33.32     37.53 o 
 -19   2  15        0.24      -35.84     38.89 o 
 -18   2  15       17.44       -8.33     35.70 o 
 -17   2  15        8.55      -12.91     29.81 o 
 -16   2  15        0.00        7.69     28.92 o 
 -15   2  15        1.04       11.70     27.18 o 
 -14   2  15       12.54        0.16     23.82 o 
 -13   2  15        3.72       44.76     26.42 o 
 -12   2  15       15.81       23.82     25.08 o 
 -11   2  15       41.62       10.91     24.81 o 
 -10   2  15        7.14        1.35     24.30 o 
  -9   2  15        0.16       34.30     24.01 o 
  -8   2  15        3.71        4.43     24.91 o 
  -7   2  15        0.18      -11.55     20.85 o 
  -6   2  15       22.81       19.47     21.75 o 
  -5   2  15       10.37       18.01     22.04 o 
  -4   2  15        4.18      -24.52     25.26 o 
  -3   2  15        7.47       -5.69     26.39 o 
  -2   2  15        0.75       -1.86     25.94 o 
  -1   2  15        3.35       -2.05     27.20 o 
   0   2  15        6.84       -2.12     26.37 o 
   1   2  15        0.06       28.07     28.31 o 
   2   2  15        1.73      -28.66     28.66 o 
   3   2  15        1.55        3.11     30.66 o 
   4   2  15        0.80       -2.75     32.43 o 
   5   2  15        0.27       18.28     33.68 o 
   6   2  15        7.72       -7.18     34.19 o 
   7   2  15       26.92      -13.35     37.11 o 
 -17   3  15       40.88        5.47     28.70 o 
 -16   3  15        3.59      -21.82     27.55 o 
 -15   3  15       33.39       44.58     29.61 o 
 -14   3  15       82.90      126.02     31.14 o 
 -13   3  15       30.27       32.19     27.90 o 
 -12   3  15       29.30       32.86     26.99 o 
 -11   3  15       76.07       56.33     29.34 o 
 -10   3  15       14.61        7.17     27.15 o 
  -9   3  15       38.44       36.51     28.20 o 
  -8   3  15       61.11       62.45     28.91 o 
  -7   3  15       42.49       49.13     28.73 o 
  -6   3  15        5.00       47.43     41.40 o 
  -5   3  15        0.01       16.75     37.27 o 
  -4   3  15        7.76       20.05     38.63 o 
  -3   3  15       39.62       27.20     42.09 o 
  -2   3  15       58.49       50.82     31.78 o 
  -1   3  15        7.30       -5.15     30.71 o 
   0   3  15        3.61       10.84     31.22 o 
   1   3  15        0.13        8.41     31.91 o 
   2   3  15      113.78       79.15     34.18 o 
   3   3  15      118.47      143.87     36.20 o 
   4   3  15       81.14       47.31     36.74 o 
   5   3  15       41.26       98.82     39.11 o 
 -13   4  15        6.37       24.26     41.48 o 
 -12   4  15        0.61       34.22     33.89 o 
 -11   4  15        0.78       35.47     30.04 o 
 -10   4  15       19.14       41.06     36.12 o 
  -9   4  15       38.05       56.30     34.93 o 
  -8   4  15        5.26       57.93     36.21 o 
  -7   4  15       31.44       63.96     36.15 o 
  -6   4  15        5.71       15.89     34.72 o 
  -5   4  15       30.79       40.16     42.95 o 
  -4   4  15       25.26        0.40     75.54 o 
  -3   4  15        3.14      101.50     46.71 o 
  -2   4  15        0.84      -33.49     46.01 o 
  -1   4  15        0.01      -44.92     44.92 o 
   0   4  15        3.89      -48.18     48.18 o 
   1   4  15       44.18       79.77     72.51 o 
 -17   0  16      223.28      145.57     58.72 o 
 -16   0  16      179.36      132.98     55.97 o 
 -15   0  16       10.77      -42.46     48.52 o 
 -14   0  16        9.58      -50.64     50.64 o 
 -13   0  16       25.59       29.13     55.05 o 
 -11   0  16       91.05      150.53     47.88 o 
 -10   0  16       64.19      112.76     46.13 o 
  -9   0  16       29.63       -2.65     32.84 o 
  -8   0  16       57.39       51.53     34.03 o 
  -7   0  16      144.53      274.54     40.54 o 
  -6   0  16       37.71        4.67     36.12 o 
  -5   0  16       29.69       30.22     35.08 o 
  -4   0  16       31.54        5.83     56.98 o 
  -3   0  16       12.50      -11.69     33.80 o 
  -2   0  16       65.59       89.73     37.43 o 
  -1   0  16       42.18       89.70     39.54 o 
   0   0  16       56.69       34.52     37.69 o 
   1   0  16      127.02       71.35     40.67 o 
   2   0  16       14.26       14.27     41.36 o 
   3   0  16       53.00       75.16     45.54 o 
   4   0  16       82.89       24.54     58.45 o 
 -16   1  16       28.73       21.61     40.08 o 
 -15   1  16       28.70        2.95     40.38 o 
 -14   1  16        2.10      -23.80     54.41 o 
 -13   1  16        3.43       -7.14     35.54 o 
 -12   1  16        1.18      -29.94     29.94 o 
 -11   1  16        0.24      -10.86     34.08 o 
 -10   1  16        0.00       11.75     35.64 o 
  -9   1  16       22.61       16.07     25.91 o 
  -8   1  16       28.96        8.46     26.71 o 
  -7   1  16        5.09       46.61     27.87 o 
  -6   1  16       11.18      -22.40     24.36 o 
  -5   1  16        5.13       20.05     24.91 o 
  -4   1  16        4.50       10.86     25.31 o 
  -3   1  16        0.25       -9.36     25.20 o 
  -2   1  16        0.29        4.19     26.35 o 
  -1   1  16        0.22       28.50     30.35 o 
   0   1  16        0.16       18.12     30.33 o 
   1   1  16        4.58        1.80     31.82 o 
   2   1  16       12.36       -0.99     32.63 o 
   3   1  16       21.19       33.54     35.21 o 
 -14   2  16       13.11       21.47     32.71 o 
 -13   2  16       99.64       65.32     32.40 o 
 -12   2  16      123.81      133.15     31.81 o 
 -11   2  16       57.61       11.24     30.88 o 
 -10   2  16        0.04        8.85     30.94 o 
  -9   2  16       87.91       85.96     39.02 o 
  -8   2  16       74.77      121.39     30.92 o 
  -7   2  16      124.07       46.13     31.74 o 
  -6   2  16      223.11      421.25     50.99 o 
  -5   2  16       85.49       63.56     40.63 o 
  -4   2  16        0.33       -6.95     31.49 o 
  -3   2  16        6.72      -15.72     31.14 o 
  -2   2  16       64.42       52.17     32.41 o 
  -1   2  16      175.92      147.74     35.41 o 
   0   2  16      153.69      232.25     68.63 o 
   1   2  16       22.18       42.04     35.30 o 
 -10   3  16       14.10        4.48     40.32 o 
  -9   3  16        0.13      -42.07     42.07 o 
  -8   3  16        2.60      -28.18     45.64 o 
  -7   3  16        1.41       54.94     47.01 o 
  -6   3  16        0.52       -2.02     45.59 o 
  -5   3  16       22.07       28.82     60.70 o 
  -4   3  16        1.35       47.26     48.91 o 
  -3   3  16        2.76       22.61     70.49 o 
                                                 
